# Supplementary material for: Forgotten memory storage and retrieval in Drosophila
Source: Nat Commun. 2023 Nov 7;14:7153. doi: 10.1038/s41467-023-42753-x (PMC10630420; doi:10.1038/s41467-023-42753-x)
Supplement: Supplementary file 3 — Source Data [file 41467_2023_42753_MOESM3_ESM.xlsx]

## Sheet: Fig. 1b
	Two tailed unpaired t-test			Two tailed unpaired t-test		Two tailed unpaired t-test		Two tailed unpaired t-test
Group	2 days Pre-trained	2 days Unpaired	2 days Memory	6 days Pre-trained	6 days Unpaired	8 days Pre-trained	8 days Unpaired	20 days Pre-trained	20 days Unpaired
Genotype	Canton-S	Canton-S	Canton-S	Canton-S	Canton-S	Canton-S	Canton-S	Canton-S	Canton-S
Performance index (%)	14.1485	-3.48361	9.67742	41.0311	25.5303	10.1516	18.4524	-0.757576	-7.21103
	13.6039	7.12941	24.9275	29.0363	18.5263	31.3357	-0.109649	7.34394	7.4
	16.9371	4.76695	2.85714	19.3846	-12.4561	33.4562	-2.75304	3.7376	-12.2159
	18.9125	18.3704	-0.656814	19.7917	8.03175	22.3839	13.8537	-3.62812	-3.6859
	10.453	-3.58333	-1.20301	18.237	2.69151	8.69565	-2.82575	-3.86207	-3.32481
	20.2128	18.824	5.64374	19.5925	9.35401	26.1364	-0.14652	5.5336	1.71391
	19.221	-5.90659	-26.8473			27.5194	-1.05364
	19.8298	-9.25926	-12.5065			20.8537	4.79094
	39.7959
Sample size (N=)	9	8	8	6	6	8	8	6	6

## Sheet: Fig. 1c
	Two tailed unpaired t-test
Group	Pre-trained	Unpaired
Genotype	Canton-S	Canton-S
Performance index (%)	-14.5753	5.5918
	-8.46485	4.78992
	12.5604	12.3031
	-6.03448	-1.66667
	-3.20513	-3.26797
	17.3404	10.4167
Sample size (N=)	6	6

## Sheet: Fig. 1d
	Two tailed unpaired t-test						Two tailed unpaired t-test						Two tailed unpaired t-test
Group	γ lobes						α'β' lobes						αβ lobes
	Pre-trained	Unpaired	Pre-trained	Unpaired	Pre-trained	Unpaired	Pre-trained	Unpaired	Pre-trained	Unpaired	Pre-trained	Unpaired	Pre-trained	Unpaired	Pre-trained	Unpaired	Pre-trained	Unpaired
Genotype	shits/+	shits/+	+/R16A06	+/R16A06	shits/R16A06	shits/R16A06	shits/+	shits/+	+/VT30604	+/VT30604	shits/VT30604	shits/VT30604	shits/+	shits/+	+/R16A06	+/R16A06	shits/R16A06	shits/R16A06
Performance index (%)	29.932	12.8709	57.7079	-5.61497	53.3333	3.8183	27.703	-13.75	42.7907	-3.88889	2.82828	6.64137	36.5385	12.9129	33.8384	12.5	-1.11111	-4.57958
	17.6201	25.0556	49.4088	21.25	21.5385	14.1026	35.3141	23.4286	40.9159	-1.0195	28.9069	10.7143	22.6471	14.8607	33.5859	39.8809	-4.28779	8.73664
	29.6703	15.0698	24.1338	12.6697	32.7935	-26.6667	46.7054	20.6478	23.8946	10.6061	51.5404	-3.83838	39.3831	-2.08333	53.6071	20.5556	-1.0195	15.3302
	36.1905	-3.16092	45.9559	10.8696	54.1429	-5.66502	40.2736	18.5714	39.4928	12.1429	24.7826	4.57143	50	12.3737	38.961	32.8416	10.5477	10.0877
	35.1044	10.4167	18.5185	31.3726	26.6578	-5.55556	33.8384	-3.08582	27.2849	16.5248	10.1966	1.40693	41.6667	22.8763	32.0574	24.1667	40.8696	4.30769
	32.967	7.11176	43.1667	8.82883	15.1652	-6.81818	20	3.16869	23.3381	-9.95551	37.3231	-2.65672	25.0627	27.2639	54		13.5432
			46.4912	13.3333							-5.65871			0.480769			20.0798
Sample size (N=)	6	6	7	7	6	6	6	6	6	6	7	6	6	7	6	5	7	5

## Sheet: Fig. 1e
	Two tailed paired t-test		Two tailed paired t-test				Raw neural traces
Group	8 days after 90V training		8 days after unpaired training				8 days after 90V training																								8 days after unpaired training
	CS+	CS-	CS+	CS-		time(s)	CS+, #1	CS+, #2	CS+, #3	CS+, #4	CS+, #5	CS+, #6	CS+, #7	CS+, #8	CS+, #9	CS+, #10	CS+, #11		CS-, #1	CS-, #2	CS-, #3	CS-, #4	CS-, #5	CS-, #6	CS-, #7	CS-, #8	CS-, #9	CS-, #10	CS-, #11		CS+, #1	CS+, #2	CS+, #3	CS+, #4	CS+, #5	CS+, #6	CS+, #7	CS+, #8	CS+, #9		CS-, #1	CS-, #2	CS-, #3	CS-, #4	CS-, #5	CS-, #6	CS-, #7	CS-, #8	CS-, #9
Genotype	GCaMP7f; VT49246	GCaMP7f; VT49246	GCaMP7f; VT49246	GCaMP7f; VT49246		0	-0.00145	0.095113	0.026232	-0.00185	-0.02509	0.072635	0.00526	0.046854	0.030681	-0.00563	-0.01554		-0.00701	0.054704	0.018653	0.005676	0.051069	0.098883	0.16417	0.003247	0.028417	0.007086	0.007024		7.78e-05	-0.00565	-0.01175	-0.00452	0.033306	-0.01187	0.016224	-0.00337	0.073528		0.001771	0.019374	0.03205	-0.02287	-0.04403	0.011784	0.029651	0.003004	0.007438
ΔF/F0	0.078989	0.006127	0.001245	0.017747		0.2	-0.00469	0.12042	0.033086	0.009892	-0.05444	-0.0623	0.01809	0.06308	0.005571	0.032348	0.0018		0.000338	-0.07467	0.009226	0.008681	0.014694	0.106694	0.107823	0.00758	0.025799	-0.0073	0.023154		0.048677	0.0494	-0.01664	-0.00463	0.000642	-0.02137	0.020075	-0.01061	0.058678		-0.02999	0.016187	0.018963	0.010643	-0.05086	0.018739	0.0202	0.000574	-0.01298
	0.087709	-0.02012	0.040848	-0.03289		0.4	0.004439	0.126995	0.022029	0.005473	-0.02348	0.0036	0.057469	0.051811	0.018391	0.017949	-0.03775		-0.01603	-0.03548	0.047461	0.0076	0.032656	0.122962	0.073996	-0.00259	0.041629	-0.00137	0.038965		0.047089	0.03368	0.004494	-0.01506	0.017341	-0.01425	-0.00039	-0.00135	0.068594		0.009977	0.005747	0.020691	-0.0078	-0.05208	0.017764	0.011144	-0.00251	-0.01446
	0.030922	-0.03054	-0.0118	-0.01225		0.6	0.001013	0.047011	0.005916	-0.001	-0.04114	0.025214	0.063381	0.045563	-0.01334	0.031846	-0.03141		0.005958	-0.00568	-0.00817	0.025487	0.017483	0.124902	0.010023	0.008926	0.033285	0.024623	0.015465		0.012857	0.004342	0.008431	0.003768	-0.00542	-0.00411	0.022891	-0.03016	0.07119		-0.04099	0.008352	0.005542	-0.02002	-0.06847	0.017672	0.01934	-0.01225	0.005074
	-0.00775	-0.01751	0.017214	-0.00379		0.8	-0.00034	0.099311	0.011681	0.015553	-0.0413	-0.04808	0.043748	0.038998	0.001778	-0.00751	-0.03042		0.001426	-0.04742	0.014486	0.007791	0.040756	0.114456	0.078479	0.010768	0.041104	0.024826	0.006171		0.057077	0.003173	0.039342	0.005752	0.007943	0.018677	-0.02426	-0.00184	0.029389		0.009812	0.00111	0.001139	-0.01083	-0.03579	0.03074	0.002697	-0.00504	0.003292
	-0.0189	-0.17763	0.046604	0.049989		1	-0.00097	0.095422	0.011088	0.004891	-0.02272	-0.01171	0.050318	0.051653	-0.01149	0.035337	-0.03375		0.00692	-0.05594	-0.00949	0.007243	0.046511	0.104626	0.073088	0.001736	0.029734	0.0228	0.009366		0.070982	0.021251	0.035961	0.002673	0.037751	0.002043	-0.00035	-0.00381	2.66e-05		-0.00386	0.007851	-0.0122	-0.00343	-0.05304	0.015692	0.013251	-0.00432	-0.0114
	0.107418	-0.05198	0.00759	-0.00513		1.2	-0.02132	-0.032	0.006312	0.009048	-0.03313	0.01225	-0.02925	0.085765	-0.0076	0.023247	-0.03118		-0.00486	0.006556	-0.00053	0.014196	0.039964	0.129665	0.085922	0.000498	0.035721	-0.00449	0.006759		0.004531	-0.01964	0.039383	0.008725	-0.01203	-0.00028	0.013297	-0.0057	-0.03689		0.012344	-0.00289	-0.00337	0.002845	-0.04838	0.028715	-0.01023	0.00781	0.017972
	0.132117	-0.00246	-0.01003	0.019602		1.4	-0.03322	0.042782	0.005697	0.005187	0.006335	-0.03339	0.009129	0.056595	-0.00958	0.005677	0.002829		0.007774	0.042894	0.028401	0.009112	0.055329	0.119212	0.061819	0.001914	0.013938	0.003594	0.034453		0.00304	-0.02746	0.037566	0.005534	0.005966	0.000709	0.013326	0.004051	-0.00934		-0.01454	-0.00185	-0.01651	0.010158	-0.07582	0.014647	0.006364	-0.03128	-0.00216
	-0.01007	-0.01471	0.037412	-0.04578		1.6	-0.02906	-0.01685	0.002765	0.002112	0.001547	0.019163	0.002958	0.059635	0.024133	0.009497	-0.02186		-0.0076	0.066899	-0.0145	0.01088	0.029814	0.12447	0.0712	-0.01377	0.018655	-0.01831	0.000465		-0.01835	-0.01672	0.045048	0.017387	-0.0364	-0.00333	-0.0013	-0.03885	-0.02575		0.009248	-0.02109	0.034392	0.000402	-0.06214	0.015117	0.00685	-0.00018	-0.00295
	0.11098	0.02965	0.081165	0.034528		1.8	-0.02724	-0.0126	0.01543	-0.00675	0.03701	-0.04242	0.011917	0.009151	0.00883	0.022078	-0.0062		-0.00662	0.067206	0.01123	0.004165	0.049865	0.122139	0.014131	-5.8e-05	-0.00443	-0.01084	-0.0158		0.005788	-0.02339	0.006881	-0.00749	-0.01735	0.004154	-0.0113	-0.01182	-0.02541		-0.00315	-0.0194	0.017278	0.01483	-0.03665	-0.00222	-0.00438	0.012233	-0.01303
	0.090088	0.019649				2	-0.00358	0.020502	0.012666	-0.00944	0.033525	-0.01722	-0.01431	-0.00252	-0.00261	0.015466	-0.04001		-0.00377	0.044274	0.013575	0.007272	0.030544	0.12772	0.080527	0.001942	-0.0017	-0.0166	-0.00457		-0.01092	-0.00374	0.01343	0.003038	0.006415	0.013031	-0.00252	-0.00129	-0.02723		0.012763	-0.01888	0.02305	0.009971	-0.01747	0.019807	-0.00858	0.024195	-0.01679
	0.011445	-0.02158				2.2	0.00783	-0.01924	-0.00087	0.009286	0.048667	-0.0222	0.006969	-0.11189	0.000714	-0.00133	0.036154		0.002767	0.02011	-0.00275	0.005981	0.051259	0.134692	0.111986	-0.01673	-0.0069	-0.02442	-0.02781		-0.07789	-0.00098	0.002288	0.001305	0.001018	-0.0079	0.004319	0.007432	-0.03263		0.027569	-0.00424	-0.00434	0.004065	0.009464	-0.00765	-0.00714	0.003984	-0.00979
						2.4	0.00625	0.018733	0.013986	-0.01195	0.010661	0.022373	-0.00911	-0.111	-0.02061	0.008855	0.008107		0.001682	0.024226	0.024222	0.009444	0.018282	0.040344	0.0968	0.007348	-0.00179	-0.04225	0.008973		-0.02601	0.002809	0.013421	0.010696	0.010257	0.005526	0.023972	-0.01832	-0.01589		-0.01142	-0.00865	0.005721	0.009469	0.006926	0.01696	-0.0194	0.005468	-0.0071
						2.6	0.006731	-0.01879	0.023061	0.005714	0.047776	-0.01243	0.007633	-0.0991	-0.04923	-0.0025	0.009967		0.002754	-0.0091	-0.00912	0.008526	0.049164	-0.02616	0.064609	-0.00692	-0.0394	-0.02404	0.004361		-0.00114	0.022297	-0.00196	-0.00244	-0.01878	-0.01293	0.007644	0.016277	-0.01226		-0.01435	-0.01906	-0.01037	-0.00413	0.004231	-0.01426	-0.02575	0.012375	-0.0448
Sample size (N=)	11	11	9	9		2.8	0.008267	-0.00898	0.013884	0.001616	0.003621	0.012589	-0.02515	-0.09431	-0.05582	-0.01428	-0.00306		-0.00457	-0.17876	5.78e-05	-0.00951	0.025112	-0.04246	0.088777	0.009222	-0.04968	-0.00932	0.011786		-0.0338	0.037773	-0.00074	0.008684	0.006955	0.005267	-0.00282	0.011976	-0.00032		-0.01289	-0.01968	-0.01258	0.003422	0.025167	0.00765	-0.01979	0.003838	-0.02714
						3	-0.00824	-0.0233	-0.00613	0.015696	0.039765	-0.00563	-0.00503	-0.11348	-0.02379	-0.00873	-0.01679		0.009719	-0.02441	-0.0138	0.004929	0.051889	-0.11424	-0.03614	-0.01435	-0.05377	-0.00132	-0.00969		-0.00036	0.01806	-0.01773	0.007892	-0.00169	-0.01506	-0.00536	0.018938	-0.02918		-0.00711	-0.02147	-0.02114	0.013596	0.057543	-0.00077	-0.02051	0.005526	-0.02239
						3.2	0.011159	-0.06643	-0.00386	-0.00665	0.002038	0.030908	-0.02642	-0.07814	-0.01938	-0.0153	-0.01562		0.013109	-0.00099	-0.00965	-0.0167	0.006821	-0.15873	-0.08231	0.009589	-0.0632	0.000287	0.018409		-0.01458	0.036637	-0.00898	0.01633	-0.00624	0.006928	-0.01604	0.006115	-0.00427		0.000314	-0.01587	-0.01294	0.011146	0.027126	0.010973	-0.0235	0.00677	-0.03205
						3.4	0.003067	-0.02767	-0.00784	0.00503	0.029373	-0.00679	-0.01373	-0.04159	-0.00262	-0.03865	0.019319		0.013877	0.010477	-0.00965	0.000162	0.035006	-0.14028	-0.09981	-0.01277	-0.07072	-0.01094	-0.01986		-0.0127	-0.02335	0.00444	0.015722	0.04713	-0.00917	-0.00526	0.027955	-0.00566		0.024788	-0.01068	0.007991	0.016711	0.052963	-0.01017	-0.0217	0.004007	-0.01559
						3.6	0.007456	-0.04575	-0.01226	0.004572	-0.01304	-0.00992	-0.0286	0.004993	-0.00104	-0.01024	-0.01171		0.004637	-0.00179	-0.02619	-0.02028	-0.04159	-0.13294	-0.11451	0.007864	-0.06251	0.020191	-0.02044		-0.0148	-0.01023	-0.01966	-0.00064	-0.10971	0.005862	-0.01697	-0.00706	-0.00241		-0.01224	0.019429	0.020505	-0.0139	0.074971	0.005355	-0.0614	0.006241	0.013004
						3.8	-0.00017	-0.08189	-0.03118	0.004717	0.014229	-0.00598	-0.01369	0.00743	0.030171	-0.04346	0.09013		0.007107	0.02486	-0.02275	-0.01957	-0.05298	-0.08526	-0.12664	-0.00873	-0.02811	0.015152	-0.04762		-0.02484	-0.04053	-0.03116	0.008261	0.012442	-0.01016	-0.01393	0.016984	-0.0241		0.02183	0.014088	0.002452	-0.02902	0.044471	-0.04655	-0.05535	0.005983	0.032122
						4	0.001725	-0.08925	-0.03625	-0.0039	0.002449	0.009794	-0.01651	0.019802	0.020221	0.001123	0.05461		0.00181	0.002726	-0.02646	-0.00807	-0.05012	-0.12695	-0.13878	0.005849	-0.01917	0.033411	-0.00203		-0.00428	-0.00351	-0.02957	0.001834	-0.01149	0.00787	0.027015	-0.01238	-0.01163		0.005481	0.020334	-0.00331	-0.00553	0.031111	-0.03076	0.056111	-0.0069	0.037581
						4.2	0.007395	-0.08323	-0.03555	-0.00943	0.002038	0.007118	0.00429	0.016884	0.042087	-0.03861	0.061648		-0.00017	0.012568	-0.00695	-0.02347	-0.08673	-0.13504	-0.1467	-0.00661	0.012622	0.030814	0.057393		0.030924	-0.01646	-0.01964	-0.01976	-0.01181	0.014349	-0.01635	0.016671	-0.03501		-0.01851	-0.02233	-0.02131	-0.0038	0.095723	-0.03558	-0.00538	-0.00164	0.029883
						4.4	0.025567	-0.04189	-0.01894	-0.01117	-0.02294	0.051057	-0.01385	0.031819	0.008825	0.019307	-0.00312		-0.01036	0.018475	-0.0058	-0.0124	-0.10764	-0.1634	-0.15809	0.003066	0.014401	0.021639	-0.01445		0.000914	-0.00437	-0.03838	-0.01082	0.037035	0.005666	-0.01394	0.006929	0.012252		0.017049	0.016254	-0.01486	0.003883	0.073861	-0.02733	0.07216	-0.01399	0.024576
						4.6	0.016232	-0.03294	-0.02839	-0.01238	0.005701	-0.00094	-0.0019	0.022574	0.02636	-0.01669	0.038401		-0.00875	0.017906	-0.00925	-0.01797	-0.13948	-0.16519	-0.10792	-0.00086	0.06535	-0.01782	-0.04709		0.019195	-0.03669	-0.03424	-0.02167	-0.03158	0.014526	-0.01924	0.01084	-0.01671		0.017101	0.014616	-0.03398	0.00519	0.017166	-0.02946	0.077152	1.98e-06	0.037454
						4.8	0.023143	-0.06547	-0.02255	-0.02427	-0.00745	0.0123	-0.08361	0.039425	-0.00067	-0.01981	-0.02453		-0.01014	0.020346	0.007738	-0.00917	-0.16769	-0.18012	-0.17246	0.003831	0.040724	-0.0154	-0.03338		-0.06148	0.00329	-0.02023	-0.03057	0.038304	0.005817	0.001279	0.002395	0.001044		-0.001	0.04275	-0.02286	0.005002	0.024003	-0.02687	-0.03182	-0.02391	0.024225
						5	0.015095	-0.02468	-0.00671	-0.01713	0.044827	0.016037	0.022435	0.032613	0.060513	-0.08621	-0.00094		-0.00626	0.000775	-0.01464	-0.01832	-0.14944	-0.13127	-0.15718	-0.00553	0.065325	-0.02902	-0.05512		0.009999	-0.027	-0.02886	-0.01848	-0.0216	0.013755	0.003575	0.011131	-0.02628		0.029873	0.009842	-0.02782	0.002005	0.052652	-0.02641	-0.05623	-0.00019	0.029109
						5.2	0.018046	-0.06485	0.001838	-0.03171	0.017857	0.031411	-0.02522	0.047567	0.063896	-0.02429	-0.0108		-0.00665	-0.00789	0.016407	-0.02189	-0.1229	-0.1211	-0.16243	-0.00026	0.050096	-0.00103	-0.02139		-0.00231	0.011028	-0.04457	-0.01341	-0.0147	-0.00165	-0.00369	-0.00071	-0.0105		-0.09041	0.022029	-0.01977	-0.00917	0.05644	-0.02032	0.005147	-0.01394	0.040257
						5.4	0.015072	-0.0473	-0.01749	-0.01944	0.005186	0.074076	0.00047	0.016337	0.093556	-0.03325	-0.0171		-0.0094	0.031849	-0.00813	-0.02139	-0.10572	-0.1417	-0.13203	-0.00881	0.050694	-0.02035	-0.02653		-0.06803	0.00825	-0.02018	-0.01757	-0.05687	0.024444	-0.00558	0.023483	0.001279		-0.00574	0.014197	-0.02244	-0.00532	0.041972	-0.02797	0.066251	-0.01067	0.015293
						5.6	0.015258	-0.05628	-0.02918	-0.01566	-0.03071	-0.10777	-0.00017	0.040941	0.056022	-0.00444	-0.03353		-0.01165	0.000634	-0.016	-0.013	-0.13263	-0.11627	-0.1366	0.001068	0.020399	-0.00795	-0.0452		-0.03857	0.069988	-0.03441	-0.02988	-0.04638	0.007811	0.008248	0.01445	0.003099		0.037776	0.030161	-0.02877	0.002102	0.08178	-0.02034	0.003556	-0.04207	0.016532
						5.8	0.007185	-0.06835	-0.01499	0.004627	-0.04827	-0.04529	0.007161	0.011863	0.108433	0.009012	0.002626		-0.01117	-0.0108	-0.00976	-0.00951	-0.12782	-0.11997	-0.10786	-0.07038	0.038182	-0.00933	-0.08152		0.029316	0.043856	-0.01437	-0.01945	-0.029	0.028116	0.038076	-0.00974	0.019872		0.051356	-0.0079	-0.01002	-0.0267	0.032918	-0.01581	-0.00298	-0.02338	0.023286
						6	0.004634	-0.06552	-0.0116	-0.01073	-0.00047	0.000317	-0.04179	0.007997	0.054446	0.035713	-0.03371		-0.01366	0.023735	-0.01694	-0.00996	-0.12505	-0.12872	-0.20641	-0.01321	0.017755	-0.02499	-0.08377		-0.00475	0.021728	-0.03258	-0.00862	-0.05625	0.0156	0.021862	0.002784	0.018591		-0.03522	-0.00538	-0.00715	-0.03124	0.042529	-0.01635	0.016259	-0.0905	0.035656
						6.2	0.002668	-0.08994	-0.01751	0.002314	-0.035	0.020148	-0.0237	0.038	0.088017	0.003639	-0.02759		-0.01328	0.071464	-0.0266	-0.01855	-0.12138	-0.13331	-0.1137	-0.02243	0.030342	-0.05087	-0.10029		-0.01348	0.007687	-0.02283	-0.00266	-0.01647	0.033929	0.007541	-0.02264	0.024838		0.059784	-0.02936	-0.00233	-0.01194	0.021522	-0.0128	0.027423	-0.06673	0.03565
						6.4	0.001816	-0.00903	-0.04237	-0.00713	-0.03165	0.024483	0.004917	0.025742	0.049151	0.00514	0.04298		-0.00335	0.068246	-0.02916	-0.00631	-0.10524	-0.11987	-0.13252	-0.00147	0.000245	-0.03539	-0.11552		-0.04095	0.041961	-0.02707	0.009264	0.005537	0.017656	0.033951	-0.00562	0.010319		0.051699	-0.04695	-0.01139	0.005492	0.079464	-0.0162	0.011473	-0.04219	0.025542
						6.6	-0.00398	-0.09426	-0.02859	0.008013	-0.06202	0.005942	0.012141	0.024004	0.061195	-0.0072	0.077284		-0.01137	0.067397	-0.05557	-0.00985	-0.1173	0.033256	-0.13501	-0.01749	-0.01145	-0.03754	-0.134		-0.0083	0.026023	-0.00749	0.014949	-0.06216	0.023853	0.008105	0.014866	0.010655		0.023278	-0.08329	-0.02096	-0.01155	0.075728	-0.00832	0.066136	-0.04229	0.013052
						6.8	0.02486	-0.096	0.001619	-0.01423	-0.05234	0.084221	0.007827	0.019427	0.044908	0.029029	0.062349		-0.00356	0.070591	-0.05008	-0.01028	-0.09896	0.055371	-0.15107	0.01249	-0.03542	0.008616	-0.09806		0.017763	0.060453	-0.0111	0.001473	-0.03307	0.013092	0.011783	-0.00332	0.046315		0.052109	-0.08051	-0.02605	-0.01434	0.051766	-0.00596	0.036032	-0.06884	0.02282
						7	0.085602	-0.00308	0.004722	-0.01218	-0.04539	0.114172	0.013982	0.010403	0.026471	0.074962	0.091908		-0.00955	0.051119	-0.04394	-0.02389	-0.11021	0.1084	-0.13972	-0.00117	-0.01179	-0.01847	-0.07183		0.021881	0.096487	0.006968	0.011556	-0.05872	0.006508	0.014161	0.042415	0.051815		0.088273	-0.07959	-0.01048	0.014811	0.061069	0.014137	0.085974	-0.08062	0.015727
						7.2	0.094258	0.007423	0.019758	-0.01595	-0.04993	0.107894	0.006336	0.009404	0.017396	0.068146	0.084107		-0.00195	0.063338	-0.04252	-0.01991	-0.10962	0.062293	-0.14826	-0.00184	-0.0373	-0.00379	-0.06147		-0.02155	0.101126	-0.00908	0.02794	-0.00349	0.006528	0.020033	0.037585	0.083208		0.046523	-0.12729	-0.01195	-0.00132	0.051304	-0.0014	0.034288	-0.09667	0.012256
						7.4	0.095971	0.03805	0.009153	-0.01413	-0.04714	0.093992	0.000605	0.020001	0.048847	0.03685	0.086854		-0.00051	0.073431	-0.06176	-0.0184	-0.08819	0.080601	-0.10304	0.011307	-0.02336	-0.01867	-0.05135		-0.01759	0.030322	0.016228	0.02827	-0.04593	0.023042	0.042157	0.040535	0.084741		0.036024	-0.13326	0.003963	-0.0154	0.075888	0.010495	0.047672	-0.0698	0.021117
						7.6	0.102362	-0.01443	0.001279	-0.01377	-0.04369	0.081188	0.03141	0.009074	0.049632	0.029432	0.078176		0.008152	0.128173	-0.03838	-0.01869	-0.11563	0.117499	-0.08082	0.029864	-0.03693	0.022999	-0.01933		-0.03964	0.080917	0.031465	0.03286	-0.06278	0.008916	0.020799	0.045648	0.121182		-0.00134	-0.11311	-0.00149	0.013125	0.064586	-0.00216	-0.01922	-0.09225	0.026471
						7.8	0.109801	0.053197	0.004881	-0.01295	-0.02842	0.121676	0.058268	0.021603	0.098229	0.057301	0.073469		0.003128	0.129624	-0.04075	-0.02451	-0.1002	0.048764	-0.05861	0.010837	-0.02608	0.03581	-0.01243		-0.10519	0.094672	0.028284	0.054619	-0.00606	0.032364	0.033821	0.057753	0.121103		-0.04993	-0.14854	0.008521	-0.0688	0.107457	0.020567	0.000313	-0.04708	0.038025
						8	0.117158	-0.0088	-0.00241	-0.00538	0.025088	0.094403	0.088538	-0.00556	0.075473	0.078657	0.052411		0.011755	0.0808	-0.04737	-0.01819	-0.15163	0.013276	-0.03795	0.032437	-0.02955	0.011896	-0.0184		-0.03339	0.098624	0.044731	0.057499	-0.00688	-0.00758	0.038165	0.059959	0.138952		-0.04239	-0.14747	0.000742	-0.04973	0.043799	0.001737	0.089279	-0.04667	0.021261
						8.2	0.113607	0.060272	-0.00866	-0.01625	-0.01129	0.039381	0.137511	0.012106	0.056875	0.023136	0.040081		0.009372	0.107748	-0.03372	-0.02243	-0.13361	-0.13882	-0.00724	-0.04684	-0.02987	0.044354	-0.01545		-0.02236	0.131134	0.034199	0.071542	0.159788	0.011218	0.032355	0.068159	0.14262		-0.06533	-0.14147	0.00836	-0.02656	0.099964	0.019982	0.015753	-0.03057	0.022254
						8.4	0.121409	0.114334	-0.00673	-0.01301	0.002123	0.113486	0.17917	-0.00194	0.054483	0.076215	0.090009		0.01294	0.07511	-0.03386	-0.01969	-0.22077	-0.03407	-0.07418	-0.00341	-0.04778	0.049756	-0.01124		0.00968	0.097102	0.010739	0.07822	0.117386	-0.00617	0.020527	0.060537	0.153115		-0.02073	-0.1236	-0.00836	-0.02888	0.086077	0.003289	0.032835	-0.04948	0.013296
						8.6	0.114997	0.029831	-0.00113	-0.01532	-0.00855	0.090669	0.168165	0.004919	0.115809	0.083022	0.047726		0.01669	0.058321	-0.04387	-0.02433	-0.1801	-0.09251	0.022853	-0.01752	-0.04718	0.043918	-0.03025		-0.0032	0.154115	0.010775	0.076816	0.083458	0.010174	0.024732	0.060344	0.130134		0.009408	-0.12808	0.020873	-0.02083	0.062123	0.015936	0.020265	-0.04716	0.030394
						8.8	0.120445	0.024286	0.029461	-0.01067	0.029949	0.082808	0.168461	-0.02195	0.130071	0.081826	0.055006		0.01618	-0.00328	-0.0511	-0.01801	-0.22631	-0.01672	0.028709	-0.14432	-0.03686	0.057681	-0.00303		0.024471	0.080581	-0.01149	0.061305	0.155147	0.004376	0.020709	0.06305	0.124421		-0.01191	-0.09951	0.015819	-0.02111	0.098989	0.003523	0.037607	-0.04408	0.026218
						9	0.111692	0.082712	-0.0049	-0.01259	0.002862	0.111738	0.143074	-0.00452	0.141744	0.111774	0.021238		0.020265	-0.00803	-0.0445	-0.0201	-0.19416	-0.06078	0.061403	-0.11948	-0.02276	0.052841	0.079392		-0.01844	0.128859	-0.00631	0.03835	0.068133	0.010001	-0.01367	0.065693	0.128107		0.019415	-0.07958	0.027856	0.003554	0.11229	0.022119	0.018688	-0.04125	0.019861
						9.2	0.114855	0.080635	0.020049	-0.00269	0.011565	0.069318	0.155732	-0.03443	0.174997	0.090966	0.034337		0.027738	0.002913	-0.02803	-0.01434	-0.22342	-0.10878	0.069036	-0.11492	-0.01915	0.062316	-0.0171		0.034734	0.066344	-0.01356	0.0379	0.174005	-0.00176	0.001856	0.065323	0.119461		0.031196	-0.04752	0.008679	-0.0014	0.074852	0.004596	0.021522	-0.0562	0.027086
						9.4	0.109718	0.025453	0.02134	-0.00115	0.006657	0.059558	0.150895	-0.01096	0.175285	0.129304	0.022445		0.014091	9.88e-05	-0.00703	-0.01572	-0.17786	-0.11147	0.068822	-0.08228	-0.01297	0.048768	0.032691		0.048971	0.075506	0.022476	0.013391	0.112808	-0.01156	-0.01148	0.056044	0.119701		0.033312	-0.04695	0.018226	-0.00916	0.131265	0.021408	0.059238	-0.03897	0.038332
						9.6	0.112098	0.031893	-0.04191	0.000438	0.016904	0.069857	0.200279	-0.02264	0.198755	0.110051	0.036028		0.025063	-0.05703	-0.03384	-0.01284	-0.17872	-0.105	0.034366	-0.06805	-0.00396	0.076026	-0.00267		0.014963	0.094634	-0.01121	0.00786	0.123096	-0.00592	-0.01523	0.05614	0.10297		-0.00579	-0.04686	0.007954	0.001248	0.130312	0.003832	0.009783	-0.06193	0.051118
						9.8	0.101094	0.115673	-0.00032	-0.00644	0.019992	0.076759	0.197442	-0.01994	0.170638	0.118969	0.024774		0.014267	0.003216	-0.03068	-0.01206	-0.20149	-0.13234	0.070196	-0.04738	0.02582	0.05372	0.016437		-0.03803	0.081591	-0.01208	-0.00356	0.108924	0.001284	-0.02783	0.048391	0.130625		-0.02241	-0.01342	0.013078	0.006634	0.089344	0.006564	0.031661	-0.05961	0.053244
						10	0.096772	0.156577	0.020393	-0.00242	0.009099	0.085178	0.212387	-0.02431	0.182805	0.118623	0.015753		0.013247	0.010744	-0.04022	-0.01526	-0.19642	-0.11246	0.142037	-0.0124	0.04294	0.062379	-0.00913		-0.0211	0.050441	-0.02941	0.016271	0.096691	-0.00798	-0.02393	0.065459	0.124605		0.010004	-0.031	-0.00498	0.002893	0.048783	0.001197	0.039419	-0.06325	0.06713
						10.2	0.097956	0.188384	0.062335	-0.00199	0.027104	0.031136	0.206404	-0.01997	0.148732	0.135435	-0.0283		0.010532	-0.0671	-0.03154	-0.01328	-0.21569	-0.08394	0.141283	-0.03511	0.033175	0.081707	0.016168		0.022905	0.085037	-0.0189	0.016414	0.100548	0.006141	-0.00624	0.044186	0.106882		0.032175	0.002391	-0.00979	0.002718	0.069145	-0.00199	0.006244	-0.04663	0.048774
						10.4	0.102626	0.192219	0.038743	0.004293	-0.00915	0.061369	0.224647	-0.04378	0.17681	0.122087	0.004147		0.013824	-0.02455	-0.03915	-0.00845	-0.22463	-0.09968	0.063118	0.002496	0.024437	0.027376	-0.00339		0.109835	0.029614	-0.01255	0.029498	0.02852	-0.00987	-0.04275	0.059263	0.09946		0.057644	-0.00516	-0.0169	-0.00665	0.064568	-0.00558	0.049719	-0.0363	0.041559
						10.6	0.103504	0.148984	0.115467	-0.00546	-0.0236	0.025004	0.181482	-0.03766	0.148994	0.157354	-0.03477		0.005615	-0.03218	-0.05483	-0.0063	-0.17796	-0.12322	0.022742	0.022289	0.062487	0.034486	-0.01193		-0.01448	0.094274	-0.03113	0.008692	0.078973	0.007516	-0.02461	0.046987	0.084555		0.071443	0.004239	-0.00832	0.00278	0.054888	0.002693	0.009357	-0.04246	0.048221
						10.8	0.096244	0.112295	0.122791	0.009592	-0.04051	0.060101	0.207506	-0.05406	0.161218	0.146581	-0.01556		0.007319	-0.00398	-0.0499	-0.01366	-0.19258	-0.11548	0.157406	0.004304	0.069725	0.000942	-0.03129		0.061326	0.027255	-0.01515	0.025299	0.09036	-0.01716	-0.00903	0.059522	0.08674		0.080646	-0.00831	-0.01743	0.004472	0.052945	-0.02061	0.049994	-0.03176	0.0467
						11	0.09874	0.152183	0.101995	0.005348	-0.04927	0.095192	0.184987	-0.03688	0.132599	0.172611	-0.02483		-0.05279	-0.00735	-0.02719	-0.00819	-0.1785	-0.09654	0.177107	-0.03193	0.058927	0.017707	-0.0167		0.083645	0.102787	-0.01433	0.049534	0.076521	0.009705	-0.04646	0.034853	0.074242		0.076551	-0.01122	-0.02336	0.010526	-0.001	-0.00918	-0.00528	-0.04503	0.043848
						11.2	0.099103	0.130738	0.040843	0.007127	-0.0441	0.069289	0.230266	-0.11129	0.157543	0.158602	0.053607		-0.07247	-0.04175	-0.03834	-0.00543	-0.20657	-0.07673	0.154138	0.01101	0.066047	0.010205	-0.04811		0.061408	0.026276	-0.03356	0.017541	0.103765	0.013466	-0.03255	0.013489	0.089419		0.07343	-0.00975	-0.03295	0.003841	0.033641	-0.0253	0.010802	-0.02578	0.059551
						11.4	0.09816	0.110841	0.048569	0.003044	-0.04139	0.104272	0.203033	-0.02885	0.133331	0.17225	-0.04034		-0.07035	-0.02109	-0.03761	-0.00558	-0.19763	-0.04282	0.1316	0.035783	0.029317	0.015267	-0.03357		-0.01906	0.088769	-0.03426	0.014685	0.111051	0.011362	-0.02632	0.050312	0.112428		0.01218	0.01882	-0.0287	0.004331	0.078109	-0.00491	0.04611	-0.0437	0.06357
						11.6	0.094235	0.088653	0.063006	0.011764	-0.04706	0.111937	0.203783	-0.08112	0.163499	0.157441	-0.00867		-0.04173	-0.03013	-0.04243	-0.01043	-0.20926	-0.03214	0.13417	0.024621	0.041942	0.008253	0.011722		0.030717	0.01841	-0.03441	0.008303	0.074328	0.01719	-0.05734	0.091695	0.111656		0.019219	-0.00294	-0.03519	0.009169	0.065526	-0.02133	0.017932	-0.03311	0.043519
						11.8	0.089979	0.119814	0.08307	-0.00128	-0.05834	0.202438	0.185246	-0.03344	0.091074	0.181602	-0.03553		-0.01853	-0.01221	-0.05402	-0.00322	-0.21253	-0.02306	0.0727	0.054508	0.035787	0.021667	-0.00851		0.024757	0.061219	-0.04219	0.015644	0.084092	0.012277	-0.04176	0.083883	0.076823		0.010606	8.04e-05	-0.01168	0.011497	0.004559	-0.01381	0.03161	-0.03424	0.037416
						12	0.092921	0.171397	0.091494	0.002908	-0.0661	0.23857	0.2166	-0.05228	0.126547	0.148686	-0.02484		0.000217	-0.04115	-0.03804	-0.00518	-0.21377	-0.02238	0.145675	0.025497	0.072724	0.014157	-0.02036		-0.11114	0.019367	-0.02317	0.0138	0.081729	0.014283	-0.04739	0.05744	0.089105		0.060773	-0.01526	-0.02916	0.005357	0.057565	-0.02643	0.009996	-0.01616	0.021701
						12.2	0.087958	0.171512	0.073624	-0.01433	-0.04794	0.199162	0.196957	-0.04457	0.109715	0.164584	-0.03542		0.02548	-0.07591	-0.04872	-0.00324	-0.20272	-0.02451	0.071976	0.043822	0.057873	0.023413	-0.00314		-0.03768	0.034393	-0.02627	0.029321	0.030028	0.002487	-0.01729	0.055503	0.085538		-0.01662	0.008847	-0.03625	-0.0024	-0.02547	-0.01407	0.012488	-0.01416	0.032702
						12.4	0.087488	0.289213	0.070279	-0.012	-0.04982	0.254352	0.212891	-0.03369	0.140075	0.132103	-6.9e-05		0.026836	-0.07984	-0.03846	-0.01224	-0.21295	-0.07967	0.079835	0.029352	0.09371	-0.00608	0.020754		-0.02591	0.00647	-0.00701	0.009108	0.07582	0.022514	-0.03643	0.06812	0.083025		0.063972	-0.00459	-0.04579	-0.00728	-0.01481	-0.02514	0.037597	-0.02622	0.014226
						12.6	0.070917	0.189534	0.070446	-0.01967	-0.04783	0.225587	0.199272	-0.03409	0.121077	0.152564	-0.03415		0.026929	-0.15742	-0.04235	-0.0069	-0.18601	-0.02769	0.138731	0.047137	0.07195	-0.00461	-0.00758		0.03077	0.077394	-0.00407	0.005482	0.069891	-0.00553	-0.06302	0.053922	0.066116		0.023214	0.008179	-0.04131	0.003142	0.037131	-0.01121	0.020297	-0.03794	0.018882
						12.8	0.062493	0.163074	0.065771	-0.01426	-0.03894	0.166327	0.204154	-0.03113	0.143454	0.129163	-0.0393		0.027112	-0.19498	-0.03349	-0.01951	-0.23789	-0.02666	0.051172	0.036558	0.090121	0.01031	-0.00378		0.006903	0.010675	0.005573	-0.01567	0.069525	0.015983	-0.04194	0.040315	0.070314		-0.0251	0.017513	-0.04622	-0.00687	-0.01716	-0.01891	0.033084	-0.01339	0.03461
						13	0.074679	0.214392	0.084554	-0.02009	-0.04222	0.204182	0.168982	-0.02311	0.126694	0.147224	-0.01062		0.031265	-0.18342	-0.0277	-0.02355	-0.20152	-0.01654	0.074779	0.050225	0.079465	0.023712	0.040282		0.008766	0.03381	-0.01756	-0.00272	0.066556	-0.02118	-0.0617	0.043087	0.112116		-0.12277	0.036339	-0.02841	0.006082	0.038838	-0.00561	0.010458	-0.0281	0.027142
						13.2	0.074243	0.200323	0.056883	-0.01232	0.04424	0.207112	0.195766	-0.02779	0.158333	0.137025	-0.01535		0.023619	-0.15135	-0.01775	-0.03247	-0.20862	-0.09879	0.086626	0.03039	0.09113	0.018266	0.005564		0.025494	-0.04546	0.005258	0.007826	0.052601	-0.0037	-0.04127	0.049776	0.099327		0.008625	0.019715	-0.02471	0.011457	0.042212	-0.009	0.023793	0.003943	0.02972
						13.4	0.089396	0.182703	0.053691	-0.02085	-0.00496	0.187576	0.173366	-0.01849	0.118432	0.14114	-0.02239		0.030645	-0.1344	-0.01332	-0.02829	-0.21231	-0.01407	-0.04991	0.045721	0.050074	0.036077	-0.00707		0.038868	-0.04067	-0.01572	-0.00242	0.074279	-0.01286	-0.06132	0.032118	0.066164		-0.08029	0.005836	-0.02752	-0.00489	0.064462	-0.00201	0.03192	-0.02209	0.021591
						13.6	0.093583	0.211255	0.057395	-0.01256	-0.02795	0.191411	0.176775	-0.00918	0.096799	0.127472	-0.02168		0.028379	-0.16018	-0.00969	-0.02946	-0.21823	-0.00974	0.071131	0.031275	0.068694	0.048284	-0.01495		0.029054	-0.03993	-0.00577	0.003259	0.082983	0.010791	-0.01121	0.052719	0.082898		0.029592	0.012128	-0.02878	0.014161	-0.0383	-0.01269	-0.01763	-0.02685	0.037027
						13.8	0.098204	0.154641	0.060938	-0.00777	-0.02112	0.190242	0.20658	-0.0099	0.119214	0.127591	0.010396		0.030731	-0.11834	-0.00508	-0.02553	-0.21205	-0.03375	-0.00431	0.049602	0.05336	0.039779	0.018911		0.014017	-0.02586	-0.01899	0.014401	0.067221	0.005679	-0.0305	0.026088	0.091719		0.015467	0.018711	-0.03637	0.006197	0.057968	-0.00279	-0.01271	-0.02846	0.033821
						14	0.086543	0.192428	0.048837	-0.00689	-0.02696	0.164745	0.212398	0.001646	0.137184	0.101869	-0.03651		0.027361	-0.11685	-0.01789	-0.03459	-0.22705	-0.02914	-0.00181	0.029164	0.084627	0.038839	-0.02656		0.055692	-0.04133	0.007233	0.008645	0.079409	0.013851	-0.02117	0.032693	0.076956		0.043922	-0.02055	-0.0254	0.011882	0.032058	0.004102	0.000969	-0.03284	0.038297
						14.2	0.087831	0.240693	0.041066	-0.00795	-0.01443	0.185887	0.180241	-0.00837	0.110277	0.086736	-0.02402		0.036424	-0.1033	-0.00316	-0.02617	-0.21327	-0.03929	-0.01589	-0.0713	0.073302	0.014326	0.018945		0.042776	-0.05983	-0.02432	0.021549	-0.0035	0.006408	-0.02596	0.022689	0.066722		-0.0284	-0.02164	-0.02776	0.00878	0.032407	-0.00682	0.024524	-0.05135	0.041033
						14.4	0.075303	0.197477	0.050003	-0.00702	-0.01617	0.188133	0.187862	0.015037	0.123782	0.090766	-0.0247		0.027475	-0.13189	-0.00718	-0.02701	-0.22837	-0.03387	-0.02553	-0.03566	0.077557	0.017109	-0.03168		-0.0123	-0.05502	-0.02342	0.008037	0.043673	0.002019	-0.02129	0.030976	0.07427		0.032594	-0.01492	-0.00457	-0.00701	0.018278	0.002985	0.054401	-0.0165	0.048207
						14.6	0.084775	0.159776	0.061547	-0.00833	-0.00429	0.212725	0.175677	-0.00136	0.096486	0.106982	-0.00101		0.034552	-0.0762	-0.00662	-0.02863	-0.21893	-0.03752	-0.06905	-0.13394	0.069265	0.035577	-0.03204		-0.00883	-0.06376	-0.03478	0.022056	0.070967	0.005277	-0.01834	-0.01038	0.066357		0.07265	-0.00325	-0.02124	0.005602	-0.0218	-0.00411	-0.04997	-0.05607	0.047873
						14.8	0.077335	0.162549	0.055457	-0.00137	-2.1e-05	0.195524	0.166339	0.012504	0.119346	0.090146	0.053723		0.028349	-0.057	-0.0225	-0.03715	-0.22164	-0.03097	-0.08185	-0.16973	0.072391	0.052569	0.044512		-0.01635	-0.00455	-0.02481	0.030868	0.040013	0.018051	-0.00362	-0.01143	0.092413		0.098748	-0.02848	0.018875	0.008643	0.0029	0.001404	-0.02789	-0.14059	0.065877
						15	0.081724	0.150255	0.058207	-0.00982	-0.01017	0.190382	0.160415	-0.00746	0.10114	0.090105	0.023994		0.0352	-0.03603	-0.01832	-0.04129	-0.21343	-0.02726	-0.06401	-0.14509	0.074682	0.049102	-0.02041		-0.05258	0.017488	-0.02659	0.012319	0.042836	0.012349	-0.02289	-0.03754	0.099198		0.065995	0.00045	0.044244	0.0129	-0.0141	-0.00658	-0.06623	-0.16237	0.074066
						15.2	0.081425	0.166902	0.054303	-0.00484	0.015502	0.21561	0.124901	0.016711	0.10537	0.072878	0.022794		0.031095	-0.03879	-0.03347	-0.05149	-0.22721	-0.02794	-0.03503	-0.13125	0.092188	0.057175	0.034709		-0.02447	-0.01868	-0.01768	0.028744	0.045738	0.028959	-0.01668	0.002138	0.099554		0.082155	0.032414	0.05253	0.013817	0.00662	0.011356	-0.03101	-0.08347	0.089272
						15.4	0.082807	0.09172	0.046155	-0.01302	-0.00338	0.198378	0.149169	0.002077	0.085954	0.11177	0.047812		0.036448	-0.01337	-0.01874	-0.04931	-0.22348	-0.0465	-0.08588	-0.10423	0.076252	0.077843	-0.02029		0.001999	-0.00785	-0.01445	0.025141	0.057401	0.003685	-0.01569	-0.0401	0.084935		-0.00318	0.041057	0.009028	-0.00081	0.009009	-0.00302	-0.035	-0.08292	0.086351
						15.6	0.076994	0.131405	0.026721	-0.00939	-0.00036	0.221516	0.146641	0.022489	0.099129	0.123471	-0.01023		0.033524	-0.14384	0.001473	-0.05542	-0.1968	-0.04204	-0.01384	-0.08132	0.08357	0.047921	0.020389		-0.03021	-0.03235	-0.00703	0.033574	0.019113	0.018724	-0.00981	0.030983	0.095997		0.018333	0.027736	0.020865	0.003604	-0.0251	0.009821	-0.00153	-0.12735	0.076949
						15.8	0.048667	0.15411	-0.00207	-0.0093	0.00708	0.224519	0.141928	0.016311	0.092179	0.102566	-0.05722		0.046463	-0.21322	-0.00532	-0.04791	-0.22261	-0.02915	-0.04089	-0.0855	0.077144	0.065003	0.0427		-0.02616	-0.03309	-0.01552	0.035658	0.036697	0.008261	0.002391	0.026643	0.107611		0.009388	0.042339	0.037017	0.003764	-0.00517	0.001775	0.079953	-0.08528	0.06947
						16	0.030348	0.10048	0.028791	-0.01241	0.051835	0.205728	0.149606	0.004484	0.09333	0.092566	-0.01617		0.037301	-0.16991	-0.01485	-0.07425	-0.22645	-0.05992	-0.08252	-0.07809	0.084161	0.039554	-0.02455		-0.01045	-0.065	0.004291	-0.0017	0.052242	0.025801	-0.12972	0.010222	0.084301		-0.03234	0.043653	0.030453	-0.01913	-0.05024	0.016268	-0.02579	-0.0695	0.087068
						16.2	0.04386	0.054805	0.026094	-0.02351	0.053443	0.215815	0.149934	-0.02152	0.103153	0.084674	0.056812		0.039476	-0.029	-0.04165	-0.08394	-0.20776	-0.07491	-0.05041	-0.06482	0.091508	0.038606	0.037718		0.021466	-0.08158	0.007043	-0.00028	0.021511	0.009632	-0.14526	0.019512	0.066174		0.011864	0.022998	0.015608	-0.02976	-0.0182	-0.00978	0.002204	-0.09115	0.082614
						16.4	0.058077	0.117531	0.047064	-0.0177	0.049954	0.177321	0.09054	-0.05342	0.072978	0.111451	0.034341		0.041137	-0.10457	-0.02678	-0.07377	-0.21742	0.009756	-0.02568	-0.06415	0.092306	0.045337	0.042419		-0.01908	-0.08983	0.019995	0.013688	0.047833	0.025635	-0.127	-0.00085	0.083983		0.072735	0.013181	0.011899	-0.02163	0.043079	0.010631	0.007342	-0.03623	0.079387
						16.6	0.071365	0.087204	0.052348	-0.02091	0.040901	0.20771	0.137486	-0.05795	0.057439	0.089829	0.044168		0.047164	-0.09666	-0.02005	-0.06616	-0.20227	0.119119	-0.03156	-0.04653	0.07504	0.057248	0.02113		0.029569	-0.09614	0.006926	0.01235	0.048232	-0.00333	-0.1253	0.018997	0.085188		0.050619	0.000448	-0.0047	-0.00528	-0.014	-0.00676	0.006352	-0.04007	0.08406
						16.8	0.067527	0.125626	0.064247	-0.01088	0.020327	0.146453	0.138808	-0.13823	0.059506	0.098989	0.025811		0.046263	-0.0929	-0.01344	-0.06097	-0.24672	0.11307	-0.03694	0.004676	0.079651	0.085212	0.029582		0.003724	-0.06021	0.022846	0.030076	0.025737	0.024605	-0.09635	0.025188	0.040853		0.038446	-0.00587	0.005604	0.01171	0.013476	0.008557	0.02451	-0.03636	0.073784
						17	0.065491	0.029551	0.053228	-0.01399	0.031982	0.204175	0.16835	-0.14966	0.073631	0.084184	0.056804		0.049192	0.017266	0.006998	-0.06326	-0.2287	0.068076	-0.05051	-0.00012	0.086332	0.065891	-0.01105		-0.02517	-0.09275	0.019471	0.031665	-0.02401	0.022998	-0.11378	0.018906	0.008112		0.031285	-0.06588	-0.00065	-0.003	-0.05245	-0.01046	0.013639	-0.02436	0.078274
						17.2	0.064328	0.01576	0.041782	-0.00813	0.032597	0.159922	0.14591	-0.14261	0.066449	0.063385	-0.01522		0.044954	-0.0901	-0.02013	-0.05909	-0.17416	0.061253	0.016562	-0.00242	0.082899	0.073253	0.021419		-0.0037	-0.06875	0.031919	0.014839	0.020675	0.030921	-0.1093	0.014065	0.007736		0.006199	-0.08837	0.001679	-0.00909	-0.0423	-0.00061	0.037806	-0.03624	0.077723
						17.4	0.06322	0.086579	0.022394	-0.00909	0.028683	0.184759	0.15721	-0.15887	0.06193	0.038778	-0.00991		0.041817	-0.10744	0.010213	-0.05282	-0.16823	0.067668	-0.06144	0.008656	0.087079	0.070407	-0.03576		0.0462	-0.08795	0.014612	0.039919	0.015511	0.026107	-0.10749	0.045098	-0.01949		-0.0128	-0.10508	-0.0147	-0.00036	-0.05051	-0.01423	0.015123	-0.03183	0.076665
						17.6	0.055261	0.009607	0.033198	-0.00645	0.040625	0.214	0.118691	-0.13691	0.024617	0.037974	-0.0635		0.034668	-0.10236	-0.00335	-0.0646	-0.17725	0.042027	-0.09199	-0.01381	0.089734	0.069805	-0.08137		-0.00969	-0.0724	0.014963	0.030658	-0.00938	0.017099	-0.10954	0.02593	-0.00905		0.021316	-0.08244	-0.01645	0.017091	-0.02491	0.00061	0.068292	-0.0417	0.068895
						17.8	0.061296	0.039727	0.028399	-0.0063	0.029311	0.189645	0.115217	-0.09912	0.038134	0.007814	-0.00227		0.036483	-0.01383	0.007162	-0.05854	-0.16788	0.038869	-0.05826	0.013373	0.101986	0.041606	0.003139		-0.02928	-0.10587	0.014265	0.027163	0.015763	0.025584	-0.10226	0.061653	-0.00371		0.029456	-0.09371	-0.0178	-0.00971	0.010838	-0.00927	0.055557	-0.02647	0.059507
						18	0.061508	0.033107	0.040248	-0.0078	0.054679	0.200134	0.065724	-0.03378	0.003697	0.015371	-0.06277		0.034396	-0.0127	-0.00302	-0.06882	-0.18793	0.063312	-0.09321	0.027549	0.085108	0.043654	0.041627		-0.04882	-0.08767	0.001786	0.042285	-0.00908	0.024046	-0.10114	0.020814	-0.0202		0.010428	-0.08064	-0.00131	-0.00808	-0.05741	-0.00462	0.037104	-0.0397	0.054226
						18.2	0.057768	0.061686	0.029481	-0.01014	0.019465	0.171107	0.085366	-0.03532	0.036835	-0.01832	-0.00336		0.043328	-0.00336	0.003038	-0.06187	-0.17416	0.065355	-0.03385	0.015136	0.088292	0.028079	0.014393		-0.01266	-0.12933	0.009317	0.044325	-0.01538	0.027826	-0.13552	0.012517	-0.00407		0.033161	-0.04261	-0.01664	-0.00814	0.003175	-0.01826	0.078328	-0.00993	0.055315
						18.4	0.057408	0.067277	0.029923	-0.00176	0.026167	0.176035	0.071128	-0.0573	-0.00205	-0.02458	-0.02141		0.046353	0.001156	-0.0049	-0.05927	-0.19399	0.040031	-0.10162	0.002482	0.075381	0.048564	-0.00921		-0.02999	-0.1101	0.00728	0.061129	-0.01586	0.034211	-0.11177	-0.03014	0.008121		0.0331	-0.05236	0.011965	0.005211	0.003577	-0.00552	0.066214	-0.01161	0.062672
						18.6	0.03694	0.023577	0.024994	-0.01054	0.024677	0.199122	0.08227	-0.03992	0.027222	-0.03639	0.018354		0.045212	-0.01029	0.00416	-0.07459	-0.18255	-0.05583	-0.07184	0.009375	0.075147	0.032271	0.036129		-0.01144	-0.13162	-0.00584	0.06084	-0.02072	0.038785	-0.11862	0.000855	0.009448		0.049092	-0.05618	-0.0247	-0.01345	0.001325	-0.01707	-0.02719	-0.01285	0.066285
						18.8	0.045549	-0.01551	0.000558	-0.00122	0.006255	0.246981	0.070726	-0.0245	-0.0089	-0.02037	-0.02793		0.044734	-0.01904	0.019134	-0.05192	-0.19621	-0.0549	-0.09719	0.019641	0.045447	0.023551	-0.05361		-0.04037	-0.1343	-0.0117	0.046861	-0.01868	0.036316	-0.10831	-0.01643	0.033294		0.032106	-0.04464	-0.01905	-0.00053	-0.05733	-0.00649	0.049319	-0.00228	0.064797
						19	0.034575	-0.00698	-0.00426	-0.00804	0.019362	0.16525	0.08723	-0.03799	0.013037	-0.04548	0.055362		0.045998	-0.00552	0.023169	-0.05839	-0.19299	-0.06372	-0.00265	-0.01855	0.051254	0.009376	-0.0788		-0.02537	-0.15928	-0.00752	0.0517	-0.01414	0.036729	-0.07149	-0.0957	0.02617		0.092431	-0.07456	0.000325	0.003194	-0.05211	-0.02082	0.021171	0.005625	0.065575
						19.2	0.033827	0.018218	-0.01898	0.000598	-0.0202	0.177494	0.048	-0.01672	-0.0279	-0.01753	0.036513		0.036236	0.006344	-0.00545	-0.06475	-0.21369	-0.06877	-0.10143	-0.00065	0.031147	0.028882	-0.08799		-0.09002	-0.14082	-0.01103	0.018995	-0.00587	0.038969	-0.10846	-0.10775	0.031023		0.076203	-0.06896	0.005344	0.00025	-0.05687	-0.01041	0.02771	-0.0304	0.065553
						19.4	0.037345	0.098411	-0.01209	-0.01002	-0.04191	0.081309	0.047971	-0.00819	0.00488	-0.03789	0.050607		0.020787	-0.02925	-0.02091	-0.06413	-0.22546	-0.04096	-0.02392	-0.01478	0.058081	0.008874	-0.1327		-0.06886	-0.15774	0.005237	0.028115	-0.00157	0.037816	-0.05768	-0.07048	0.038616		0.100075	-0.08244	0.01837	0.005216	-0.05941	-0.02423	0.001572	-0.021	0.049503
						19.6	0.046344	0.136758	-0.04685	-0.00369	-0.06928	0.150603	0.012544	-0.00942	-0.01581	-0.02858	0.011735		0.017697	-0.01519	-0.01404	-0.07226	-0.2312	-0.06373	-0.08686	0.003691	0.034339	0.028803	-0.09744		-0.06363	-0.14855	-0.04179	0.037379	0.014276	0.035954	-0.09474	-0.00373	0.023715		0.039397	-0.07454	0.030446	-0.01424	-0.06964	-0.01399	0.020195	-0.01658	0.045752
						19.8	0.037795	0.073859	-0.07751	-0.00563	-0.09888	0.098686	0.063913	-0.01685	0.007316	-0.05875	0.022167		0.021779	-0.04438	0.015899	-0.06576	-0.25554	-0.07915	-0.05553	0.000355	0.05725	-0.00015	-0.0529		-0.01352	-0.18742	0.022045	0.024879	0.013967	0.028595	-0.08156	-0.10194	0.0288		0.064359	-0.10022	0.019967	-0.00156	-0.05809	-0.023	0.014907	-0.01711	0.041732
						20	0.044837	0.0747	-0.06964	-0.00038	-0.12804	0.133736	0.041767	-0.01215	0.010045	-0.04155	0.004177		0.026275	-0.07873	-0.00448	-0.07766	-0.21193	-0.0979	-0.08793	0.03104	0.028929	0.005433	-0.0464		-0.02866	-0.22244	0.00562	0.030974	0.004722	0.036884	-0.10264	-0.0613	0.031145		0.071505	-0.09858	0.019407	-0.0346	-0.07107	-0.01821	-0.00134	-0.02825	0.030617
						20.2	0.029927	0.059895	-0.06304	-0.00392	-0.15078	0.166148	0.062036	-0.01074	0.010298	-0.04796	0.009782		0.022382	-0.05598	-0.00712	-0.07386	-0.20903	-0.07169	-0.08565	0.009699	0.041184	-0.00962	-0.08999		-0.01564	-0.21712	0.038121	0.065084	0.038488	0.044876	-0.07815	-0.06544	0.056164		0.026569	-0.11258	0.036319	-0.04212	-0.07197	-0.01473	-0.01911	-0.00662	0.045322
						20.4	0.029539	0.069592	-0.05645	-0.00403	-0.1446	0.143945	0.056629	0.010533	0.018433	-0.04685	-0.0048		0.003707	-0.01189	-0.00869	-0.07317	-0.21433	-0.07935	-0.10003	0.023718	0.056842	-0.00918	-0.08312		-0.03287	-0.18904	0.030491	0.063716	0.008233	0.036762	-0.11406	-0.03808	0.026883		-0.08637	-0.09891	0.030404	-0.03313	-0.0705	-0.024	-0.01269	-0.01163	0.030916
						20.6	0.025989	0.097816	-0.03171	-0.003	-0.1306	0.154385	0.061173	0.025743	0.059319	-0.0495	-0.01964		-0.02869	-0.10007	0.006627	-0.0702	-0.18706	-0.09808	-0.04567	0.006194	0.067355	0.000202	-0.07621		-0.02089	-0.20676	0.039713	0.038914	0.052657	0.05598	-0.09094	-0.12907	0.027883		-0.03154	-0.11934	0.030193	-0.02564	-0.07427	-0.02701	0.034155	-0.00991	0.029424
						20.8	0.027756	0.075513	-0.01964	-0.00111	-0.10513	0.175649	0.047295	0.010968	0.06643	-0.05687	-0.03893		-0.01972	-0.03274	-0.01761	-0.06873	-0.17843	-0.09979	-0.02742	0.024613	0.061779	0.011434	-0.08162		-0.02143	-0.18923	0.033069	0.041774	0.062664	0.033205	-0.09419	-0.13045	0.02044		-0.02342	-0.12001	0.026878	-0.0137	-0.05427	-0.02481	0.048783	-0.04437	0.026329
						21	0.030389	0.09288	-0.05027	-0.00601	-0.09897	0.137022	0.047628	0.017688	0.084447	-0.07014	-0.03966		-0.01663	-0.03555	0.004466	-0.0768	-0.1757	-0.05276	-0.03121	0.005543	0.088529	-0.00817	-0.09482		-0.01427	-0.18887	0.051718	0.046188	0.03431	0.053175	-0.1026	-0.08117	0.025219		0.026049	-0.12209	0.023965	-0.00437	-0.0808	-0.02778	0.008262	-0.02773	0.037606
						21.2	0.038001	0.028361	-0.06886	-0.01527	-0.07659	0.144311	0.073897	0.004436	0.062117	-0.05744	-0.05007		0.001801	-0.06476	-0.00596	-0.05805	-0.18338	-0.07634	0.016172	0.018177	0.083303	-0.03147	-0.0311		-0.01884	-0.18122	0.04901	0.080082	0.074822	0.028844	-0.08962	-0.11003	0.021219		0.004599	-0.09352	0.001767	-0.0188	-0.05113	-0.0197	0.036765	-0.04068	0.028732
						21.4	0.022437	-0.01638	-0.04729	-0.01352	-0.08165	0.1744	0.074452	0.012992	0.071509	-0.06542	-0.04743		-0.00175	-0.0492	-0.00338	-0.06526	-0.26679	-0.04983	0.011441	0.021638	0.078078	0.0059	0.00656		-0.01276	-0.2122	0.041388	0.042435	0.03403	0.050745	-0.11254	-0.02515	0.044984		0.035761	-0.1057	0.034964	-0.00164	-0.08066	-0.02699	0.029346	-0.03433	0.02712
						21.6	0.028762	-0.02617	-0.03911	-0.01518	-0.09176	0.19509	0.078031	0.005647	0.053399	-0.04587	-0.0514		0.003891	-0.10103	-0.02677	-0.06585	-0.23387	-0.12342	-0.0064	0.019876	0.052608	-0.00925	0.009699		-0.06031	-0.21664	0.032885	0.048487	0.044557	0.020761	-0.08573	-0.06123	0.009575		0.003726	-0.11059	-0.00837	-0.0019	-0.02104	-0.01665	0.058075	-0.04235	0.023483
						21.8	0.025451	0.010453	-0.0642	-0.02515	-0.08199	0.185642	0.034196	0.015862	0.076243	-0.0501	-0.06102		-0.00696	-0.14159	-0.04285	-0.07369	-0.21955	-0.06593	0.04038	0.009419	0.043171	-0.03202	-0.0071		-0.05138	-0.24281	0.032267	0.030648	0.034924	0.05269	-0.114	-0.07204	0.016293		0.05326	-0.10168	-0.00502	0.006632	-0.08215	-0.02467	0.047126	-0.04883	0.019796
						22	0.022415	0.042261	-0.0601	-0.02345	-0.07758	0.116801	0.035429	-0.03204	0.067304	-0.03987	-0.06102		-0.00221	-0.10958	-0.03483	-0.06698	-0.24526	-0.14162	-0.01261	0.019425	0.037329	-0.01896	-0.01433		-0.03581	-0.24613	0.03245	0.060971	0.018471	0.018369	-0.08288	-0.09028	0.036941		-0.02154	-0.0662	-0.00732	0.009082	-0.08457	-0.02248	0.036088	-0.04625	0.022271
						22.2	0.013	0.091522	-0.08411	-0.01835	-0.08349	0.132142	0.01745	-0.03015	0.054706	-0.07066	-0.06115		-0.00865	-0.13606	-0.01601	-0.07223	-0.23685	-0.14077	0.015097	0.029333	0.037724	-0.00182	-0.03567		-0.03359	-0.24814	0.033638	0.054431	0.051041	0.046303	-0.13012	-0.10706	0.017431		0.028909	-0.08396	0.00608	0.020689	-0.08714	-0.03038	0.050284	-0.03554	0.027125
						22.4	0.008812	0.120568	-0.03551	-0.03561	-0.08674	0.133276	0.023755	-0.06401	0.061974	-0.07242	-0.04589		0.010518	-0.10017	-0.02836	-0.06853	-0.28303	-0.14477	0.037051	0.021925	0.031576	-0.00049	-0.03354		-0.0387	-0.26236	0.012419	0.050891	0.038618	0.017604	-0.10701	-0.03899	0.036286		-0.00016	-0.08979	-0.00741	0.025251	-0.08379	-0.02301	0.027776	-0.06228	0.035472
						22.6	0.009181	0.043184	-0.0202	-0.04037	-0.09436	0.135533	0.004529	-0.07154	0.061867	-0.06797	-0.05402		-0.00918	-0.13135	-0.02095	-0.07174	-0.23595	-0.17969	0.029962	0.032052	0.05416	-0.01147	0.003068		-0.01879	-0.25948	0.012512	0.045102	0.06098	0.030032	-0.09749	-0.03515	0.046692		0.044493	-0.06284	0.002834	0.021604	-0.09476	-0.01393	0.03412	-0.0399	0.027869
						22.8	0.003852	0.01913	0.030603	-0.03833	-0.10126	0.131035	0.023379	-0.14403	0.064327	-0.07485	-0.05225		0.001564	-0.12631	-0.01048	-0.06791	-0.29735	-0.08359	-0.02262	0.028896	0.045755	-0.00855	-0.0354		-0.06348	-0.28926	-0.0021	0.037917	0.032416	0.022537	-0.12211	-0.03096	0.048284		0.002072	-0.1041	-0.01489	-0.00803	-0.0934	-0.02101	0.026975	-0.04705	0.020581
						23	0.000634	0.085855	0.041381	-0.04501	-0.10546	0.111117	-0.01414	-0.09789	0.081174	-0.0767	-0.063		-0.00717	-0.14151	-0.01277	-0.06636	-0.24913	-0.10586	-0.05993	0.027005	0.020227	-0.02526	-0.03494		-0.04863	-0.25959	0.012676	0.053476	0.044371	0.032491	-0.08392	-0.03968	0.031068		0.013683	-0.09409	0.023066	0.011199	-0.09165	-0.01411	0.039498	-0.04153	0.012885
						23.2	0.003013	0.129581	0.033703	-0.04324	-0.10319	0.014873	0.026398	-0.10966	0.093037	-0.06961	-0.04742		0.001427	-0.03583	0.007712	-0.06962	-0.26877	-0.1126	-0.04192	0.024187	0.013053	-0.04153	-0.05678		0.031815	-0.29355	0.00295	0.018295	0.011019	0.027019	-0.13454	-0.02123	0.037538		0.033348	-0.08087	0.01644	0.005402	-0.09446	-0.01894	0.028982	-0.04968	0.019792
						23.4	0.004657	0.051682	0.046408	-0.03979	-0.02764	0.006986	-0.0053	-0.09303	0.07775	-0.06862	-0.05711		-0.00428	-0.0342	0.002914	-0.06758	-0.26387	-0.08239	-0.10294	0.003649	0.037303	-0.0572	-0.03669		0.022699	-0.26596	0.00679	0.016191	0.008089	0.02769	-0.11345	-0.04055	0.052897		-0.06705	-0.10737	0.032128	0.016125	-0.10594	-0.01648	0.011295	-0.05178	0.002048
						23.6	0.002747	0.196062	0.044458	-0.04064	-0.11757	0.052023	0.013901	-0.05633	0.067851	-0.05935	-0.01864		0.007634	-0.02908	0.007801	-0.06653	-0.25918	0.091789	-0.11325	0.015933	0.03418	-0.04861	-0.057		0.036484	-0.26984	-0.00602	0.044206	0.038506	0.017294	-0.12557	-0.02311	0.032055		0.013425	-0.1116	-0.01145	0.011572	-0.10366	-0.02227	0.008347	-0.04316	0.012118
						23.8	0.00016	0.183363	0.025986	-0.03237	-0.11069	0.070564	-0.02965	-0.03119	0.045484	-0.04485	-0.04607		0.013982	-0.16278	0.003844	-0.06192	-0.25947	0.139393	-0.11475	0.020184	0.034113	-0.04235	-0.01366		0.006573	-0.23534	0.002715	0.061632	0.028214	0.021041	-0.10497	-0.0261	0.02581		0.047784	-0.10106	-0.01216	0.008432	-0.09722	-0.00803	-0.00332	-0.04239	0.005976
						24	0.001713	0.221862	0.024979	-0.03709	-0.11701	-0.01486	-0.0175	-0.04823	0.088838	-0.04464	-0.0323		0.006385	-0.12327	0.018418	-0.06002	-0.26923	0.140348	-0.06593	0.002575	0.033753	-0.04612	-0.02821		-0.02092	-0.24495	-0.01003	0.05936	0.027527	0.018724	-0.0917	-0.01784	0.03564		0.027822	-0.10846	-0.02517	0.019549	-0.10673	-0.02243	0.016505	-0.03056	-0.00479
						24.2	-0.01011	0.264816	0.006799	-0.03841	-0.10926	-0.07948	-0.02847	-0.04816	0.081469	-0.02547	-0.06494		0.013497	-0.16615	-0.00867	-0.04898	-0.24418	0.103975	-0.03302	0.035026	0.025806	-0.03712	-0.00287		0.016509	-0.23578	-0.00375	0.028596	-0.04487	0.015819	-0.07169	-0.04424	0.028907		0.012959	-0.12824	-0.03133	0.023705	-0.10284	-0.0125	0.009824	-0.04454	-0.00644
						24.4	-0.00301	0.256625	0.006011	-0.04241	-0.11827	-0.01213	-0.01468	-0.01841	0.097861	-0.05237	-0.05416		0.016613	-0.10319	-0.0229	-0.05135	-0.27796	0.047478	-0.03326	0.005651	0.023684	-0.05343	-0.03047		0.025611	-0.24328	-0.01438	-0.02815	0.043718	0.028137	-0.01109	-0.01398	0.036962		0.014504	-0.13328	-0.02537	-0.00488	-0.12356	-0.0241	0.010287	-0.05093	-0.01634
						24.6	-0.00331	0.240283	-0.00276	-0.0419	-0.10763	0.019362	-0.01831	-0.00857	0.077361	-0.02545	-0.1034		0.021092	-0.11504	-0.02797	-0.06029	-0.26555	-0.07265	-0.02445	0.002788	0.014137	-0.05036	-0.01365		0.009168	-0.21542	-0.01406	-0.04248	0.006512	0.021442	-0.02023	-0.02448	0.031801		-0.0913	-0.10647	-0.02983	0.017641	-0.10424	-0.00507	0.022102	-0.14013	-0.00512
						24.8	-0.01199	0.228413	0.00197	-0.0452	-0.11048	0.034028	0.007541	-0.06008	0.09274	-0.0409	-0.08329		0.016312	-0.07291	-0.01645	-0.06186	-0.27333	-0.00747	-0.01122	-0.00438	0.030522	-0.0856	-0.03667		-0.02614	-0.23935	-0.00911	-0.02567	-4.1e-05	0.027669	-0.00355	-0.00616	0.058259		0.022793	-0.11697	-0.0377	0.007477	-0.12042	-0.02574	0.014017	-0.01783	0.001882
						25	-0.01119	0.2108	0.020503	-0.04501	-0.10478	-0.013	0.00754	-0.00148	0.05212	-0.02775	-0.08175		0.015864	-0.15518	-0.0536	-0.05299	-0.28042	0.089369	-0.02052	0.03195	0.02551	-0.08058	-0.03128		-0.01651	-0.21791	-0.00991	0.008213	-0.00497	0.029689	-0.03881	-0.02102	0.064132		0.009723	-0.11245	-0.02875	0.025245	-0.1288	-0.00717	0.017433	-0.04812	-0.00906

## Sheet: Fig. 2a
	Two tailed unpaired t-test
Group	Pre-trained	Unpaired	Pre-trained	Pre-trained	Pre-trained	Pre-trained	Pre-trained
Genotype	shits; +	shits; +	shits; R16A06	shits; VT30604	shits; VT49246	shits; MB630B	shits; G0239
Performance index (%)	26.3492	3.5497	-8.59617	20.7755	20	16.5832	21.8391
	18.1667	12.5616	15.6109	16.6667	5.17241	23.5294	29.8548
	20.7792	3.84615	28.2051	26.0695	13.7469	18.9655	19.1075
	17.6263	10.0961	7.48441	23.6118	16.6061	17.5787	19.0616
	26.087	2.13702	4.22323	20.2651	19.2308	31.5508	20.1923
	18.9853	4.16667	7.31707	21.4468	13.1661	21.5282	20.3571
Sample size (N=)	6	6	6	6	6	6	6

## Sheet: Fig. 2b
	Two tailed unpaired t-test
Group	Pre-trained	Unpaired	Pre-trained	Pre-trained	Unpaired	Unpaired	Pre-trained	Pre-trained	Unpaired	Unpaired
Genotype	shits; +	shits; +	+; R16A06	shits; R16A06	+; R16A06	shits; R16A06	+; VT49246	shits; VT49246	+; VT49246	shits; VT49246
Performance index (%)	11.3225	-4.39422	27.5063	4.34995	0.657895	-8.87534	24.0703	7.19086	4.9323	8.14536
	15.7796	0.678295	12.6582	10	4.04858	6.75676	23.4756	-5.56338	1.71171	1.58508
	20.8855	9.13547	32.3529	-1.11437	2.66667	-1.91535	40.1786	6.32411	5.51724	3.7323
	27.3809	-1.94805	19.1962	5.41872	-6.79824	2.59146	28.2151	-2.79035	8.18182	3.84615
	28.9355	-4.01338	32.6923	5.48837	10.4167	7.14286	25.0627	3.2967	7.97101	6.02007
	20	6.82788	29.454	-6.71296			32.6068	3.14815
Sample size (N=)	6	6	6	6	5	5	6	6	5	5

## Sheet: Fig. 2c
	Two tailed paired t-test		Two tailed paired t-test				Raw neural traces
Group	8 days after 90V training		8 days after 90V training				8 days after 90V training (+heat shock)																8 days after 90V training (-heat shock)
	CS+	CS-	CS+	CS-		time(s)	CS+, #1	CS+, #2	CS+, #3	CS+, #4	CS+, #5	CS+, #6	CS+, #7		CS-, #1	CS-, #2	CS-, #3	CS-, #4	CS-, #5	CS-, #6	CS-, #7		CS+, #1	CS+, #2	CS+, #3	CS+, #4	CS+, #5	CS+, #6	CS+, #7		CS-, #1	CS-, #2	CS-, #3	CS-, #4	CS-, #5	CS-, #6	CS-, #7
Genotype	R16A06/shits, VT49246/GCaMP6s (+heat shock)	R16A06/shits, VT49246/GCaMP6s (+heat shock)	R16A06/shits, VT49246/GCaMP6s (-heat shock)	R16A06/shits, VT49246/GCaMP6s (-heat shock)		0	-0.01048	-0.00882	-0.01922	-0.02381	0.009838	-0.01857	-0.02744		0.017875	0.012367	0.039562	0.026899	0.016197	-0.00598	-0.03829		0.015113	0.010702	-0.00687	-0.02449	0.020672	-0.01998	-0.02917		-0.04599	-0.02885	-0.00184	-0.03399	0.003155	0.01772	-0.01147
						0.2	0.010628	0.003774	-0.01644	-0.01891	0.007932	-6.3e-05	-0.01215		0.005544	0.024422	0.031772	0.025724	0.040261	-0.01659	-0.05259		0.034175	0.009969	0.010147	0.014712	0.029859	-0.00611	-0.01185		-0.03195	-0.02243	0.003483	-0.02647	-0.00039	-0.00472	-0.01913
						0.4	-0.01383	-0.02574	-0.0233	-0.01727	0.001162	-0.01703	-0.02385		0.00072	0.016791	0.023983	-0.00514	-0.11394	0.013532	-0.06631		-0.00243	0.001088	-0.00643	0.013651	0.036516	0.001381	-0.02846		-0.14301	0.007008	0.011379	-0.07751	0.005777	-0.00419	-0.01921
ΔF/F0	0.025856	0.002163	0.027498	0.042851		0.6	0.014139	-0.01226	-0.00106	0.015335	-0.00504	-0.00347	-0.02771		0.010727	0.017439	0.035676	0.035266	-0.13394	-0.02012	-0.0602		0.003251	-0.01589	0.008213	0.018289	0.031288	0.01231	0.025235		-0.00666	0.015324	0.007518	-0.00958	-0.01041	0.022071	-0.01391
	-0.00541	-0.00585	0.065444	0.011458		0.8	-0.01968	-0.00431	-0.02188	-0.00308	-0.00225	-0.01482	-0.03856		-0.00293	-0.0022	0.029085	-0.00826	-0.10084	0.010026	-0.06659		0.000183	-0.01627	-0.0094	0.02809	0.018089	0.01531	0.021557		-0.05249	-0.00782	-0.00146	-0.06975	-0.00393	-0.00298	-0.00218
	-0.01368	0.080842	0.027752	-0.01047		1	0.02019	0.013865	-0.00105	0.000752	-0.00723	-0.00702	-0.01963		0.001885	0.002065	0.020322	0.034541	0.04845	-0.03637	-0.0454		0.002764	-0.00944	-0.0092	0.006078	0.041003	-0.01468	-0.02514		0.010834	-0.02094	0.000671	-0.00099	-0.00669	0.002468	-0.02184
	-0.00301	0.036239	0.062878	0.035091		1.2	-0.02341	0.009238	0.009165	-0.05843	0.002983	-0.01327	-0.03571		-0.0038	0.00679	0.012905	0.042794	-0.03316	0.006441	-0.0126		-0.00191	-0.00222	-0.00485	0.041942	0.034384	0.039692	0.013858		0.016921	-0.01129	-0.00377	-0.05963	0.015071	-0.00107	-0.00925
	0.019827	0.065741	0.095611	-0.03473		1.4	0.021794	0.014521	0.002719	-0.01341	-0.01102	-0.00088	-0.0176		-0.01126	-0.00797	0.0271	0.049123	-0.00926	-0.0218	0.00321		0.011379	-0.01261	-0.00189	0.002234	0.040834	0.004984	0.007133		-0.08017	-0.02914	0.00478	-0.01899	0.005772	-0.0174	-0.02859
	0.031609	0.018599	0.070157	-0.00868		1.6	-0.01804	0.008837	0.009909	-0.04134	-0.00319	-0.00508	-0.03817		-0.00474	-0.00339	-0.00016	0.039936	-0.00434	0.025662	0.002142		-0.00288	-0.01253	-0.00433	0.03357	0.010083	-0.01194	0.023218		0.068037	-0.00523	-0.00038	-0.04824	0.000882	0.014594	-0.01557
	0.007695	0.021043	0.087731	-0.03105		1.8	0.032326	0.009445	0.039894	-0.0181	-0.00813	-0.0021	0.010978		0.008836	-0.01009	-0.00448	0.044169	-0.00713	-0.02103	-0.00315		-0.01259	0.007661	-0.00404	-0.00012	-0.00102	0.004704	0.00436		-0.01482	-0.01006	0.003652	-0.03086	0.007377	0.002747	-0.01729
						2	0.028768	0.006535	0.02693	-0.00704	0.017116	-0.00233	0.005825		0.007685	-0.00056	0.009573	0.029653	-0.01315	0.014452	0.007363		-0.00398	0.014756	-0.00947	0.008246	-0.02377	-0.00846	0.015691		0.052144	-0.01299	0.001368	-0.00563	0.010015	-0.01154	-0.01362
						2.2	0.008167	-0.00365	0.024082	0.031329	0.00013	0.005298	0.004354		0.004352	-0.00418	0.011992	0.031273	-0.03152	-0.00438	0.021616		0.001148	-0.00789	-0.00439	-0.01344	-0.00392	0.00324	0.013399		0.039387	-0.01958	-0.00029	0.023041	-0.001	0.000728	-0.00727
						2.4	0.024254	0.003976	0.008765	0.029858	0.002514	0.003409	-0.00114		0.01602	0.016777	0.019277	0.031665	-0.05841	0.017942	0.025357		0.000981	-0.00607	-0.00205	-0.01694	-0.01882	0.023941	0.013022		-0.02967	-0.02047	-0.00462	0.000483	0.009598	-0.02621	0.000753
						2.6	-0.03066	0.005362	0.004317	0.014358	-0.00882	0.007236	-0.00238		0.004253	0.012071	0.005717	0.038509	-0.07133	-0.01615	0.02516		-0.02412	-0.00505	-0.00391	-0.02483	0.001747	-0.02712	0.028303		0.07362	-0.00984	-0.00244	0.014753	0.00441	0.011672	0.002606
						2.8	-0.023	0.001455	0.010749	0.0263	-0.00844	0.000781	0.001865		0.017393	0.013907	0.004516	0.048234	-0.03795	0.02104	0.025907		0.007675	-0.0022	-0.02924	-0.00439	-0.03426	-0.00831	0.059855		0.001153	-0.01833	-0.00406	0.020679	0.014877	0.00869	0.005943
						3	-0.00726	-0.002	0.003824	0.01042	0.001669	0.00916	0.006862		-0.00824	0.000989	0.033432	0.018722	-0.05604	-0.01063	0.005936		-0.00864	-0.01041	-0.003	-0.0126	-0.02169	-0.01856	0.012874		0.071723	0.039219	-0.01004	0.030811	-0.00545	-0.02206	0.032009
Sample size (N=)	7	7	7	7		3.2	0.01879	0.008582	-0.00607	0.03083	0.006483	0.003211	-0.00279		0.007587	0.000269	0.02213	0.031561	0.002693	0.018492	0.001622		0.016612	-0.00162	-0.00061	-0.00584	-0.02078	-0.01191	0.034702		0.046699	0.040338	-0.00446	0.028105	-0.02081	-0.00135	0.012822
						3.4	-0.03178	-0.00975	0.000931	0.0006	0.004367	0.008663	0.021091		0.002166	-0.0089	0.016631	0.025132	0.057296	-0.01296	0.016428		0.00224	-0.00923	-0.00061	-0.01869	-0.02156	-0.01055	-0.01757		-0.0426	-0.00373	-0.00184	0.038665	-0.0117	-0.00979	0.028277
						3.6	0.018014	0.015198	-0.00768	0.028906	0.000987	0.00338	0.022355		-0.00624	-0.00516	-0.06484	0.039214	0.082855	0.014933	0.021065		0.01703	-0.00309	0.000543	0.013978	-0.02443	-0.02366	0.005902		0.041996	0.019997	-0.00913	0.003305	-0.01525	-0.00926	0.020962
						3.8	-0.05111	0.000785	-0.0081	-0.02244	-0.00555	0.0173	0.029365		-0.00657	-0.01769	-0.04845	-0.10332	0.121618	0.001916	0.019559		-0.00068	-0.00695	0.007694	-0.00106	-0.03417	-0.01425	-0.01199		-0.04687	0.004164	-0.00471	0.044296	0.004748	0.006311	0.018717
						4	-0.00231	0.006856	-0.0062	0.01831	0.002138	0.002722	0.0309		0.00062	-0.01295	-0.05471	-0.14144	0.09326	0.018562	0.040524		-0.01922	0.005109	0.007117	-0.0022	-0.01895	0.009037	-0.03409		0.043299	0.020117	0.010083	0.043726	0.011359	-0.01009	0.024447
						4.2	-0.00333	-0.02173	0.002255	-0.0013	-0.00959	0.002313	0.025586		-0.02392	-0.01708	-0.04325	-0.13159	0.111655	0.003415	0.029431		-0.0169	0.028057	0.013077	0.001091	-0.03105	-0.00577	-0.01865		0.040781	0.014118	8.27e-05	0.027082	-0.00324	0.011887	0.015102
						4.4	0.016644	-0.00209	-0.01417	0.009917	-0.00217	0.001829	0.027753		-0.02289	-0.00818	-0.07285	-0.0975	0.074496	0.004955	0.033568		-0.00145	0.022231	0.013447	-0.00935	-0.01932	0.025232	-0.03884		0.000689	0.01699	0.003163	0.02548	-0.01076	0.012673	-0.0009
						4.6	0.011212	-0.00964	-0.00697	0.002356	0.007831	0.012073	0.033903		-0.01131	-0.01184	-0.05215	-0.08727	-0.01159	-0.00696	0.027777		-0.03175	0.013576	0.020011	-0.04829	-0.00648	0.016684	-0.03505		0.048136	0.033967	-0.00436	0.037751	-0.00189	-0.00643	0.009648
						4.8	0.00996	-0.00845	-0.01137	0.005855	0.006297	0.007256	0.02628		-0.00376	-0.01368	-0.00278	-0.0179	0.033819	0.001599	0.038462		0.013991	0.008308	0.020045	0.000336	0.01573	0.024806	-0.0283		-0.06118	0.009472	0.007223	0.043457	-0.00152	0.015525	0.008939
						5	0.02374	-0.01821	-0.00235	-0.00136	-0.00726	0.017325	0.02456		-0.02841	-0.06623	-0.00403	-0.03859	0.024652	-0.00899	0.036598		-0.02384	0.006964	0.025838	0.006441	-0.00872	0.067135	-0.03675		0.06921	0.002074	0.003718	0.03284	-0.01262	-0.00628	0.005952
						5.2	0.018761	-0.00161	-0.00108	0.005377	0.004349	0.00311	0.029972		-0.03019	-0.03756	0.019229	0.035113	0.009991	0.002791	0.050915		0.005928	0.008305	0.044216	0.01756	0.023439	0.034016	-0.0082		0.037332	0.007613	0.011759	0.044674	-0.00813	-0.01463	-0.00467
						5.4	0.015987	-0.00933	-0.0094	0.004931	0.001864	0.015222	0.036751		-0.0104	-0.04822	0.012295	0.014655	0.047036	0.00986	0.03959		0.030903	0.024455	0.039565	0.013696	0.033613	0.064554	-0.00768		0.02404	0.01406	0.013531	0.026464	-0.00887	-0.00703	0.022253
						5.6	0.019493	0.005531	-0.01662	0.008599	0.013885	0.011103	0.036155		-0.00744	-0.03026	0.041984	0.041201	-0.00751	0.015137	0.039835		0.00781	0.01251	0.042259	0.015942	0.050193	0.038471	0.019199		0.062355	0.004277	0.005441	0.045285	-0.00358	-0.03697	0.006678
						5.8	0.015152	0.000968	-0.02711	-0.01867	-0.00601	0.02109	0.019387		-0.03681	-0.03637	0.047601	0.037984	0.059711	0.01831	0.029194		0.021765	-0.01011	0.031791	0.009557	0.056649	0.025629	0.020689		-0.03955	0.000606	0.016494	0.047012	-0.00505	-0.00482	0.014868
						6	0.005727	0.003968	-0.01845	-0.09658	-0.0076	0.012613	0.018708		-0.04782	-0.04032	0.051033	0.052974	-0.04911	0.020473	0.024291		0.018035	0.013687	0.044397	0.006302	0.056271	0.055955	0.036876		0.058938	0.014139	0.003989	0.095468	-0.01194	-0.01051	-0.00297
						6.2	0.010513	-0.09266	-0.02688	-0.08874	-0.01581	0.025091	0.011199		-0.0565	-0.03016	0.057295	0.051323	0.026136	0.022027	0.009154		0.02791	-0.00526	0.041748	-0.0002	0.036566	0.055598	0.044967		0.035928	0.00262	-0.00035	0.039998	-0.00942	-0.0311	0.008818
						6.4	0.023252	-0.03914	-0.02647	-0.08094	-0.01473	0.013898	0.026433		-0.05792	-0.0167	0.063132	0.024503	0.05031	0.02654	0.007651		0.01899	0.020279	0.053668	0.012859	0.066465	0.007072	0.054123		0.033228	-0.00017	-0.0006	0.10298	-0.00893	-0.00576	-0.01085
						6.6	0.010968	-0.02788	-0.01961	-0.09492	-0.01754	0.014653	0.008634		-0.07416	-0.01872	0.051496	0.044264	0.08551	0.024002	-0.00063		0.020554	0.021526	0.041103	0.013452	0.047776	0.018824	0.047804		0.060374	-0.00598	-0.00979	0.064135	-0.01398	-0.01989	0.006537
						6.8	0.023836	-0.01625	-0.01325	-0.09221	-0.01301	0.012775	0.01389		-0.04703	-0.01388	0.067634	0.027005	0.09426	0.033564	0.002709		0.017724	0.041325	0.062159	0.058227	0.04559	-0.02219	0.04674		-0.02081	-0.01492	-0.00039	0.097388	-0.01264	-0.01933	-0.01378
						7	0.019639	-0.02703	-0.02904	-0.08274	-0.01995	0.009351	-0.00294		-0.04171	-0.02259	0.053406	-0.04887	0.103506	0.026394	-0.01115		0.04128	0.084255	0.060169	0.129808	0.064099	0.034601	0.090978		0.057821	-0.0215	0.001252	0.033576	0.00939	-0.01199	0.013685
						7.2	0.026439	-0.0229	0.017329	-0.05863	-0.0175	0.016038	0.008794		-0.06659	-0.02097	0.071271	-0.07917	0.084145	0.033627	-0.00061		0.020834	0.143175	0.072882	0.145738	0.119769	0.025764	0.081556		0.016702	-0.03737	0.001216	0.080486	-0.00457	-0.0293	-0.01109
						7.4	0.025815	-0.03746	0.013001	-0.05283	-0.01935	0.010557	-0.00994		-0.06644	-0.03405	0.058794	0.022835	0.09261	0.02823	-0.01031		0.073424	0.146013	0.058365	0.163307	0.143187	0.074126	0.098841		0.064756	-0.03436	0.001279	0.02708	0.004992	-0.00915	0.017404
						7.6	0.030158	-0.02282	0.03844	0.005158	-0.01143	0.012513	-0.00526		-0.06149	-0.0348	0.071086	-0.03701	0.068207	0.034432	-0.00667		0.052796	0.100178	0.082541	0.160466	0.16548	0.114755	0.076742		0.053258	-0.024	0.008025	0.079751	-0.01416	-0.01541	0.012108
						7.8	0.022668	-0.00545	0.030001	0.061534	-0.01013	0.012396	-0.01408		0.008408	-0.02693	0.063045	0.010204	0.058544	0.030363	-0.01607		0.047539	0.117597	0.099675	0.16841	0.169106	0.116453	0.112244		-0.02894	-0.02808	-0.01171	0.033434	-0.02002	-0.01729	0.010374
						8	0.068601	0.024504	0.094971	0.11846	-0.01157	0.009616	0.01118		-0.03381	-0.03615	0.076969	0.011818	0.070706	0.041888	-0.01814		0.051405	0.141064	0.14511	0.166067	0.186092	0.132618	0.120674		0.023478	0.00065	0.003693	0.057824	-0.02042	-0.0179	-0.01017
						8.2	0.067841	0.035871	0.080233	0.113359	-0.01223	0.005167	-0.00444		-0.0114	-0.04597	0.113154	0.005736	0.053312	0.029025	-0.02106		0.040851	0.154092	0.125572	0.18549	0.195697	0.149208	0.162968		-0.10457	-0.00585	0.00426	0.019187	-0.01757	-0.03057	0.013467
						8.4	0.096587	0.03845	0.088331	0.099275	0.040507	0.010416	0.015411		-0.04048	-0.04531	0.128087	0.053224	0.058394	0.036086	-0.01583		0.039851	0.149386	0.128567	0.152333	0.198632	0.1216	0.132214		-0.03383	0.017421	0.021579	0.074313	-0.00762	-0.01338	-0.00436
						8.6	0.100938	0.027277	0.062599	0.106761	0.077132	0.010646	0.008882		-0.02621	-0.01307	0.129416	0.070803	0.052387	0.03186	-0.02836		0.050632	0.170998	0.102895	0.157964	0.171019	0.157483	0.148912		-0.0266	0.028243	0.042722	0.037291	0.04023	-0.00385	0.003465
						8.8	0.093872	-0.00687	0.093533	0.106536	0.06546	0.019608	0.025318		-0.01928	-0.02594	0.13315	0.094381	0.053087	0.040114	-0.01918		0.014756	0.1578	0.106478	0.138381	0.173496	0.139976	0.13275		-0.0812	0.045756	0.054949	0.042363	0.037744	-0.02467	0.017068
						9	0.086584	-0.04136	0.059839	0.073673	0.085989	0.017957	0.004894		0.010791	-0.00275	0.135945	0.140401	0.043705	0.028265	-0.02163		0.039601	0.174217	0.091961	0.153552	0.16455	0.135075	0.160257		0.060338	0.093562	0.054628	0.022131	0.038711	0.001471	0.021566
						9.2	0.081432	-0.01616	0.072249	0.099761	0.088211	0.028471	0.018151		-0.01951	0.002808	0.153051	0.144677	0.066237	0.036741	-0.02531		0.064386	0.148667	0.084976	0.130182	0.159439	0.131022	0.147131		0.028099	0.083332	0.070396	0.07719	0.026178	0.003102	0.021907
						9.4	0.078435	0.013507	0.051787	0.085958	0.109446	0.029927	0.000492		0.018766	0.011568	0.164455	0.14968	0.059354	0.027642	-0.02782		0.085795	0.155876	0.096979	0.152466	0.149717	0.135071	0.171748		0.070323	0.089114	0.072383	0.060751	0.038376	0.01373	0.011317
						9.6	0.079145	0.020782	0.070851	0.076067	0.092707	0.040057	0.016071		0.032649	0.013846	0.16044	0.132978	0.110368	0.036622	-0.02023		0.055809	0.127839	0.094311	0.138297	0.179785	0.12454	0.175533		0.101129	0.0648	0.065919	0.06011	0.03363	0.029036	0.005355
						9.8	0.075002	0.022107	0.060168	0.103268	0.057561	0.036662	0.028954		0.027502	0.037796	0.148957	0.139959	0.110524	0.028171	-0.02594		0.075606	0.13488	0.08237	0.165177	0.17865	0.120932	0.202241		-0.04002	0.044653	0.072393	0.04803	0.012556	0.004223	-0.0002
						10	0.047757	0.008193	0.086253	0.071121	-0.00129	0.03983	0.059593		0.049054	0.023459	0.151701	0.142887	0.137992	0.037458	-0.02059		0.088414	0.119481	0.081299	0.145887	0.148066	0.109093	0.188596		0.093838	0.01805	0.066768	0.030878	0.011352	0.027883	0.011797
						10.2	0.055781	0.016912	0.015887	0.105565	0.067564	0.035694	0.059202		0.059489	0.041752	0.147616	0.125239	0.104078	0.031359	-0.01822		0.088518	0.129531	0.085999	0.137398	0.15931	0.110739	0.205261		0.052505	0.047545	0.051096	0.041929	-0.00661	0.020073	0.027254
						10.4	0.071619	0.008462	-0.03102	0.087636	0.040088	0.035655	0.079383		0.002662	0.034038	0.154778	0.133568	0.111876	0.037956	-0.01485		0.065134	0.092736	0.084742	0.111353	0.158523	0.095151	0.198773		0.001237	0.05175	0.047428	0.057286	0.030488	0.012986	0.050455
						10.6	0.066776	0.024877	-0.01862	0.044206	0.061712	0.037305	0.079972		0.004593	0.046893	0.142306	0.129857	0.126749	0.028663	-0.01256		0.062093	0.091059	0.079239	0.118429	0.174518	0.101678	0.215976		0.014373	0.070898	0.044136	0.027846	-0.00169	0.034587	0.083696
						10.8	0.066228	0.0177	-0.00563	0.133911	0.037564	0.03977	0.088153		0.025847	0.03232	0.136426	0.115558	0.130659	0.034139	-0.01326		0.066382	0.09201	0.077559	0.127027	0.151647	0.10934	0.158712		-0.10771	0.061447	0.03545	0.055677	-0.02036	0.004444	0.033904
						11	0.046238	0.028086	0.009432	0.100087	0.035081	0.03958	0.066871		0.028655	0.029338	0.131663	0.123416	0.133953	0.029291	-0.00219		0.111708	0.138928	0.058244	0.130492	0.183635	0.103108	0.142248		0.035149	0.07867	0.032226	0.054905	0.025426	0.026593	0.013084
						11.2	0.073163	0.033661	0.01009	0.086039	0.029705	0.033269	0.081639		-0.00846	0.01616	0.117544	0.119068	0.123821	0.03465	-0.00435		0.063851	0.124221	0.067126	0.115848	0.136749	0.116745	0.147507		0.0038	0.054332	0.019941	0.018995	0.000618	0.020104	0.029967
						11.4	0.072932	0.032718	0.049578	0.01466	0.023514	0.032614	0.099097		0.064219	0.02669	0.12484	0.128688	0.133068	0.028256	0.007492		0.079898	0.134958	0.071706	0.146422	0.133372	0.091281	0.164167		-0.09134	0.064587	0.031766	0.005976	-0.00419	-0.00425	0.020744
						11.6	0.023203	0.027216	0.034971	-0.08982	0.030189	0.032038	0.095217		0.01934	0.01809	0.083346	0.098941	0.122427	0.034242	-0.01512		0.099889	0.13619	0.055673	0.135581	0.121281	0.091141	0.134851		0.035067	0.079327	0.016788	0.022584	-0.01383	0.014608	0.015662
						11.8	0.072011	0.033086	0.023683	-0.02042	0.045866	0.037379	0.079385		0.020345	0.027941	0.087592	0.114499	0.123904	0.030925	0.004209		0.088076	0.127871	0.064678	0.126993	0.150045	0.103456	0.171363		-0.06444	0.055644	0.019752	0.027268	-0.02666	-4.1e-05	0.016686
						12	0.05309	0.002503	0.017369	0.043341	0.042238	0.034987	0.064904		0.026381	0.020302	0.110947	0.101827	0.111861	0.026593	0.022092		0.084929	0.114932	0.065846	0.129119	0.142662	0.08838	0.159537		0.048984	0.044005	0.004964	0.016386	-0.02303	0.011374	0.018155
						12.2	0.079776	0.006085	0.044321	0.032053	0.040511	0.035563	0.047162		0.025195	0.017556	0.111556	0.113429	0.120584	0.028871	0.025774		0.019339	0.164884	0.058561	0.141496	0.127431	0.092603	0.16364		0.043446	0.050292	0.007491	0.049613	-0.02397	0.032912	0.010137
						12.4	0.059062	9.87e-05	0.027459	0.033771	0.023178	0.038099	0.062616		0.027166	0.016835	0.095277	0.095305	0.111934	0.025882	0.024732		0.04166	0.138915	0.059894	0.142823	0.14777	0.098083	0.149318		-0.03309	0.044002	0.001644	0.008383	-0.02938	0.016144	0.007796
						12.6	0.069683	-0.00913	0.023127	0.041149	0.011095	0.034612	0.089621		0.000724	0.025833	0.112379	0.103827	0.085062	0.025552	0.029117		0.06329	0.151013	0.069626	0.150744	0.187239	0.091093	0.143327		0.062713	0.08766	0.010855	0.022798	0.003442	-0.00349	-0.01785
						12.8	0.048203	-0.01729	0.044816	0.041833	0.004324	0.041851	0.055606		0.029596	0.014662	0.089904	0.07802	0.107513	0.021436	0.031399		0.023136	0.152556	0.064206	0.142613	0.132159	0.099997	0.144048		-0.00306	0.067051	-0.00053	0.043943	0.032402	0.010282	-0.02119
						13	0.051508	-0.00194	0.046023	0.021325	-0.01227	0.035985	0.068713		0.034953	0.023281	0.113697	0.089256	0.085877	0.025663	0.044791		0.079514	0.11954	0.076111	0.128497	0.173813	0.070563	0.112836		0.083991	0.041929	0.004768	0.028835	0.013792	0.009379	-0.03277
						13.2	0.053714	0.007461	0.049498	0.025098	-0.01751	0.039958	0.057045		0.022745	0.014179	0.098607	0.074301	0.097504	0.02276	0.051901		0.027917	0.108989	0.080776	0.148898	0.171976	0.055518	0.114239		0.083015	0.036778	-0.0086	0.022185	0.055638	0.034173	-0.02347
						13.4	0.074582	0.026536	0.063888	0.03237	-0.00825	0.04027	0.083642		0.02299	0.012449	0.101722	0.094339	0.074494	0.023283	0.053686		0.076483	0.115616	0.077462	0.134714	0.164479	0.080485	0.098549		-0.00813	0.07423	-0.00551	0.035856	0.026939	0.014213	-0.03154
						13.6	0.038094	0.019857	0.055071	0.053537	0.061925	0.034596	0.053571		0.036384	-0.00228	0.091055	0.080962	0.095317	0.020845	0.037652		0.012225	0.136444	0.046455	0.128897	0.153081	0.093833	0.104785		0.109414	0.051154	-0.00778	0.020467	0.030221	0.046454	-0.03148
						13.8	0.077188	0.03275	0.069479	0.048377	-0.0099	0.040863	0.071443		0.031629	0.006096	0.09776	0.120519	0.094846	0.022581	0.053307		0.015674	0.148995	0.041971	0.107373	0.173181	0.072407	0.090558		0.045413	0.060052	0.001634	0.036444	0.021603	0.028058	-0.05488
						14	0.060754	0.034519	0.052067	0.042545	0.032892	0.035211	0.056604		0.046193	0.005159	0.089939	0.11246	0.081164	0.020642	0.044502		0.075305	0.128007	0.041292	0.11513	0.148678	0.088937	0.10656		0.109472	0.056082	-0.01484	0.026278	0.045102	0.035092	-0.06897
						14.2	0.008247	0.028558	0.057327	0.050514	0.041866	0.042747	0.059103		0.049737	0.013865	0.107456	0.000939	0.086612	0.019349	0.049446		0.030729	0.139745	0.048167	0.116485	0.155973	0.063876	0.097267		0.09355	0.045427	-0.01504	0.069554	0.061778	0.036375	-0.08246
						14.4	0.057055	0.026252	0.046786	0.059458	-0.0162	0.035124	0.039799		0.022075	0.028927	0.097848	0.088526	0.095925	0.025633	0.047063		0.101974	0.13677	0.039583	0.139151	0.165088	0.093031	0.136877		-0.01862	0.060132	-0.014	0.044077	0.045841	0.017705	-0.08012
						14.6	0.059609	0.025634	0.080546	0.061557	0.028376	0.048253	0.052566		0.030996	0.018748	0.099705	0.095458	0.089034	0.028351	0.050807		0.015246	0.123696	0.050542	0.142551	0.202508	0.076806	0.144286		0.083921	0.04462	0.009663	0.07428	0.021733	0.042461	-0.06983
						14.8	-0.02499	0.02411	0.071741	0.056288	0.04961	0.04297	0.029785		0.035081	0.029456	0.100967	0.045504	0.064885	0.025477	0.057065		0.059967	0.156522	0.040406	0.125282	0.196266	0.07331	0.139234		0.035065	0.050704	-0.00899	0.021434	0.026561	0.03353	-0.06703
						15	0.050222	0.025226	0.076929	0.066425	0.041754	0.047594	0.034517		0.020763	0.021744	0.092654	-0.00623	0.067551	0.022974	0.066031		0.031466	0.160414	0.047663	0.09076	0.184312	0.061355	0.107432		0.093374	0.058342	-0.00632	0.049339	0.00473	0.021487	-0.06065
						15.2	0.024038	0.041038	0.057776	0.04186	0.030276	0.043087	0.008014		0.032111	0.0421	0.089539	0.090166	0.089344	0.018626	0.049784		0.0392	0.159205	0.038544	0.114752	0.167793	0.090421	0.110636		0.104788	0.049834	-0.0124	0.007447	0.000934	0.036031	-0.06059
						15.4	0.009598	0.030187	-0.02316	0.048742	0.044809	0.04806	0.0064		0.012964	0.032608	0.115825	-0.00835	0.068918	0.024633	0.061818		0.069646	0.148861	0.021396	0.077727	0.147562	0.097918	0.097997		0.065529	0.03265	-0.01058	0.072734	0.015232	0.013464	-0.05422
						15.6	0.090064	0.045528	-0.02636	0.048302	0.062552	0.036998	-0.00506		0.040158	0.038237	0.106474	0.091495	0.055991	0.015644	0.040348		0.004554	0.140254	0.023711	0.0778	0.155715	0.09372	0.116695		0.11533	0.037336	-0.0073	0.038247	0.019091	0.019731	-0.07095
						15.8	0.007645	0.035826	-0.03598	0.066058	0.070913	0.048274	0.007878		0.021616	0.024175	0.092738	0.098514	0.06813	0.024604	0.04058		0.076584	0.11047	0.019392	0.073831	0.168646	0.087616	0.11082		0.086223	0.003766	0.003307	0.050422	0.015073	-0.00031	-0.0482
						16	0.020686	0.043825	-0.06759	0.032472	0.0807	0.034204	0.007972		0.04495	0.016026	0.099478	0.106096	0.093669	0.011209	0.046419		0.002153	0.099132	0.028626	0.110145	0.144727	0.082583	0.127842		0.114357	0.037261	-0.01201	0.039921	0.007684	-0.02008	-0.07092
						16.2	0.011648	0.029999	-0.05333	0.047661	0.060461	0.049463	0.015604		0.029295	0.011859	0.090412	0.010895	0.083129	0.000601	0.025901		0.052674	0.097862	0.028858	0.104439	0.15231	0.078275	0.119773		0.117164	0.015935	-0.01652	0.076383	0.002078	0.001345	-0.06425
						16.4	-0.02532	0.029833	-0.06887	0.030033	0.050604	0.034536	0.007759		0.029942	0.015069	0.104776	0.051171	0.082388	-0.00604	0.039456		0.050558	0.086293	0.038278	0.095474	0.161184	0.060803	0.165298		0.074816	0.009075	-0.01534	0.053545	-0.00741	-2.5e-05	-0.0667
						16.6	-0.02704	0.026659	-0.06448	0.033615	0.069725	0.048816	-0.00169		0.029415	0.006391	0.077499	0.03368	0.076913	0.010962	0.037046		0.014773	0.077442	0.022917	0.075911	0.154526	0.08208	0.142304		0.125851	-0.01058	-0.02059	0.052344	-0.02511	-0.01416	-0.05402
						16.8	-0.01866	0.03341	-0.10378	0.006954	0.071444	0.038736	-0.02454		0.014391	0.026664	0.102218	0.092414	0.067476	0.018008	0.059378		0.078803	0.065727	0.006778	0.05398	0.127614	0.08565	0.138685		0.040794	-0.0019	-0.01795	0.028644	-0.02145	0.008421	-0.05332
						17	-0.03172	0.014536	-0.10941	-0.01942	0.058909	0.049335	-0.02686		0.030968	0.027628	0.090912	0.034806	0.073822	0.017039	0.039164		-0.02937	0.044112	0.007591	0.033805	0.099471	0.089727	0.112383		0.108677	0.016047	-0.02348	0.051654	-0.04075	-0.01405	-0.04226
						17.2	-0.01376	-0.0011	-0.10246	-0.02074	0.065146	0.0403	-0.05074		0.0418	0.028386	0.080837	0.046787	0.063663	0.008293	0.059425		0.042473	0.042355	-0.00266	0.050479	0.088711	0.087831	0.102953		0.102042	0.042553	-0.01947	0.039418	0.002557	0.017747	-0.06021
						17.4	-0.01945	-0.01348	-0.09712	-0.02549	0.035083	0.042993	-0.05839		0.036777	0.02071	0.07002	0.083021	0.067753	0.006872	0.042537		-0.03758	0.01936	0.002847	0.030891	0.063861	0.074532	0.080357		0.100327	0.065176	-0.02307	0.078517	0.00499	0.000454	-0.0626
						17.6	-0.04881	-0.00563	-0.07469	-0.02256	0.041691	0.038088	-0.06295		0.049194	0.024781	0.006669	0.003704	0.053443	0.001442	0.060979		-0.01292	0.02447	-0.00087	0.025826	0.072758	0.041878	0.089328		0.103464	0.069893	-0.02775	0.06119	-0.03476	-0.00573	-0.05679
						17.8	-0.01177	-0.0218	-0.08297	-0.0428	0.014881	0.041036	-0.063		0.032376	0.012441	0.023589	-0.00099	0.078302	0.017125	0.044406		-3.5e-05	0.003621	-0.00803	0.022461	0.066692	0.031687	0.085186		0.051797	0.048867	-0.03478	0.052857	-0.00963	-0.00085	-0.04445
						18	0.010245	-0.00673	-0.08349	-0.02815	0.024133	0.038822	-0.06694		0.024965	0.014883	0.019713	-0.01209	0.042552	0.018556	0.044567		-0.04517	0.020013	-0.00753	0.001973	0.067265	0.041513	0.081355		0.087811	0.042754	-0.02571	0.056543	-0.04632	-0.01964	-0.05639
						18.2	-0.03401	-0.01964	-0.06309	-0.03392	0.032825	0.046322	-0.06099		0.013252	0.000437	0.020989	0.034827	0.082399	0.005961	0.043836		0.015471	0.001931	-0.00658	-0.00229	0.051658	0.053846	0.071008		0.090725	0.018256	-0.04347	0.039242	-0.06027	-0.00649	-0.04549
						18.4	0.001545	-0.00711	-0.04092	-0.03041	0.035344	0.036618	-0.06824		0.018752	-0.00167	0.046258	0.020195	0.051032	-0.0044	0.064611		-0.0511	0.010502	-0.00901	0.003082	0.035091	0.055267	0.072261		0.094644	0.003899	-0.04043	0.048365	-0.07391	-0.01573	-0.04833
						18.6	0.009023	-0.02103	-0.04779	-0.08743	0.032642	0.035303	-0.06313		0.012219	-0.00453	0.051492	-0.00158	-0.01825	0.006238	0.047781		-0.00721	0.027202	-0.01582	-0.00709	0.018143	0.057484	0.064998		0.081857	-0.01651	-0.03503	0.032583	-0.06417	-0.03829	-0.04687
						18.8	0.012389	-0.0136	-0.04065	-0.00847	0.021893	0.039322	-0.06014		0.015336	0.007077	0.042621	0.019862	0.082948	0.001072	0.062712		-0.05065	0.033411	-0.01322	0.0114	0.039465	0.058111	0.06175		0.035262	-0.00408	-0.03226	0.033597	-0.1061	-0.00606	-0.03901
						19	-0.02192	-0.02288	-0.04273	-0.04235	0.032453	0.037645	-0.06826		0.009983	-0.00266	0.060738	-0.00351	0.067357	0.009289	0.036182		-0.04291	0.031042	-0.01449	-0.00484	0.010043	0.082238	0.087117		0.074021	-0.00814	-0.04144	0.032335	-0.09249	-0.01253	-0.03232
						19.2	0.012703	-0.01337	-0.04828	-0.01716	0.031594	0.035925	-0.05715		0.009881	-0.00663	0.077786	-0.0619	0.054677	0.001924	0.054125		0.006831	0.014969	-0.01245	0.000445	0.037337	0.07275	0.09876		0.045895	-0.00647	-0.03087	0.032611	-0.0953	-0.02683	-0.05683
						19.4	0.006971	-0.01379	-0.04911	-0.07564	0.028721	0.027828	-0.03656		0.014338	0.002173	0.040253	-0.07514	0.07426	0.008083	0.032819		-0.03892	-0.00186	-0.0099	-0.00202	0.030174	0.055515	0.113735		0.082111	-0.02185	-0.04046	0.014916	-0.08746	-0.0072	-0.06632
						19.6	-0.00604	-0.02531	-0.03988	-0.02149	-0.00417	0.037275	-0.03925		-0.00552	-0.006	0.083725	0.011848	0.040827	0.007613	0.044803		0.028032	0.016969	-0.00974	0.005416	0.022854	0.043462	0.082618		0.077783	-0.03584	-0.03321	0.029021	-0.09465	-0.02452	-0.0675
						19.8	-0.00754	-0.03019	-0.06371	-0.07034	0.017082	0.032041	-0.07183		0.00374	-0.0092	0.079661	-0.02186	0.07237	0.005393	0.031941		-0.05612	-0.00128	-0.02451	0.011654	0.027152	0.067116	0.079642		0.053369	-0.024	-0.04543	-0.01032	-0.08309	-0.00036	-0.06031
						20	0.007962	-0.01519	-0.0504	-0.03752	0.004242	0.018901	-0.04081		0.002516	-0.01682	0.088065	-0.0741	0.076457	0.015905	0.049354		0.000823	0.012226	-0.01643	0.002426	0.034888	0.063496	0.073895		0.08917	-0.03136	-0.02934	0.013147	-0.09301	-0.01732	-0.05838
						20.2	-0.00766	-0.02337	-0.062	-0.08039	0.008701	0.022479	-0.04881		0.013876	-0.01883	0.070696	0.017455	0.058782	0.013523	0.038952		0.022117	0.010631	-0.01621	0.013627	0.014916	0.057369	0.096996		0.044967	-0.0327	-0.03891	0.014336	-0.08383	-0.02276	-0.0623
						20.4	0.005959	-0.01556	-0.02813	-0.04513	0.007545	0.030442	-0.03301		-0.00557	-0.01619	0.074976	-0.02066	0.061635	0.00437	0.034765		-0.04399	0.020032	-0.00531	0.005245	0.027201	0.032128	0.068461		0.076212	-0.04111	-0.0383	0.036123	-0.09164	-0.02492	-0.07023
						20.6	-0.00591	-0.02375	-0.04866	-0.06907	0.025784	0.020331	-0.02951		-0.00188	-0.01643	0.075043	-0.08156	0.062907	0.002681	0.022001		0.067423	0.031005	-0.01669	0.013981	0.019054	0.03685	0.047818		0.065151	-0.05333	-0.05223	-0.00366	-0.08249	-0.04396	-0.06777
						20.8	0.008561	-0.01962	-0.04132	-0.07662	0.012683	0.026729	-0.01441		-0.00659	-0.01576	0.074469	-0.0382	0.067774	0.01082	0.019251		0.002145	0.007178	-0.01461	0.010617	0.037325	0.032307	0.024481		0.035828	-0.03548	-0.03246	0.042367	-0.07373	-0.02993	-0.05566
						21	0.005027	-0.032	-0.06307	-0.04085	0.017506	0.013449	-0.02338		-0.00986	-0.08445	0.055381	-0.00672	0.06272	0.012136	0.040149		0.032839	-0.01231	-0.02398	0.025483	0.024167	0.039268	0.005757		0.067356	-0.01425	-0.04054	0.008206	-0.07989	-0.03436	-0.05776
						21.2	0.001732	-0.07785	-0.04181	-0.04251	-0.01275	0.027848	0.003209		0.007277	-0.07325	0.04632	0.001624	0.061741	0.0164	0.017896		0.047909	-0.00896	-0.01851	0.031754	0.017682	0.054477	-0.01116		0.024455	-0.02307	-0.03645	0.045342	-0.09404	-0.05007	-0.04349
						21.4	-0.01132	-0.07556	-0.0675	-0.04031	0.0034	0.020124	-0.04085		-0.02072	-0.0375	0.054591	-0.00673	0.03447	0.012919	0.018487		0.047603	0.006607	-0.02782	0.02804	0.01894	0.04679	-0.00631		0.072412	-0.02772	-0.04208	0.01896	-0.10108	-0.02589	-0.04418
						21.6	0.014254	-0.06602	-0.04702	-0.06972	-0.00053	0.046849	-0.04498		-0.02755	-0.01576	0.051664	0.027233	0.004494	0.015635	0.010096		0.051023	2.96e-05	-0.01685	0.020179	0.04187	0.044948	-0.01781		0.07366	-0.04722	-0.04082	0.029891	-0.10797	-0.05024	-0.02727
						21.8	0.001176	-0.0461	-0.05999	-0.03331	0.019802	0.029502	-0.04535		-0.019	-0.02576	0.031839	-0.00252	0.010547	0.012755	0.01598		-0.01031	0.003158	-0.02758	0.025322	0.026586	0.052506	-0.0026		0.048712	-0.04241	-0.05575	-0.00209	-0.1054	-0.03448	-0.06326
						22	-0.00269	-0.03732	-0.04681	-0.08624	0.012697	0.041408	-0.0339		0.024158	-0.03315	0.030285	-0.03717	0.060792	0.0177	-0.01092		-0.00074	0.010612	-0.02025	0.000655	0.018159	0.039938	-0.0176		0.09233	-0.0513	-0.05375	0.020745	-0.10886	-0.04328	-0.05828
						22.2	0.014135	-0.04107	-0.062	-0.03589	0.01454	0.03855	-0.03272		-0.00486	-0.02986	0.027692	0.006603	0.016611	0.010724	-0.01433		-0.01355	-0.00183	-0.02889	-0.02797	0.035477	0.025922	-0.00627		0.058005	-0.03609	-0.05298	0.014226	-0.1175	-0.04885	-0.0703
						22.4	0.01466	-0.04142	-0.06057	-0.05296	0.015781	0.039402	-0.03157		-0.01668	-0.03488	0.042889	-0.00172	0.01998	0.018838	-0.01047		-0.04691	-0.00836	-0.02426	-0.02011	0.016581	0.035734	0.007355		0.08008	-0.03983	-0.04792	0.033919	-0.12091	-0.0325	-0.06615
						22.6	0.025891	-0.03071	-0.0594	-0.04461	0.020307	0.028831	-0.02235		0.004126	-0.0386	0.026519	0.009835	-0.00748	0.007874	-0.00611		0.007408	0.004473	-0.03261	-0.02577	0.032185	0.026932	0.008705		0.061448	-0.04423	-0.0546	-0.00119	-0.12297	-0.04761	-0.06362
						22.8	0.013407	-0.03394	-0.05141	-0.01573	-0.01107	0.040482	-0.00543		-0.00529	-0.04	0.026171	-0.05623	-0.02004	0.023221	-0.00334		-0.04168	-0.02796	-0.03061	-0.02806	0.018067	0.048901	-0.0031		0.038971	-0.04087	-0.05352	0.028022	-0.12193	-0.04294	-0.07741
						23	0.003209	-0.02882	-0.07089	-0.05419	-0.0026	0.030251	-0.00522		-0.01978	-0.04246	0.020947	-0.01241	-0.03927	0.009057	0.001939		0.015369	-0.01715	-0.03284	0.004943	0.059503	0.035212	0.023932		0.080307	-0.03652	-0.04278	-0.01724	-0.1235	-0.03923	-0.06712
						23.2	0.004592	-0.03634	-0.05926	-0.03739	-0.01586	0.040072	0.005575		-0.00676	-0.03896	0.023928	-0.02089	-0.01224	0.022402	0.022161		-0.00907	-0.03617	-0.0383	-0.02805	0.049779	0.053121	-0.009		0.05096	-0.03373	-0.04583	-0.01773	-0.12771	-0.06399	-0.04696
						23.4	0.002604	-0.03659	-0.07888	-0.08332	-0.01731	0.029775	0.002827		0.009113	-0.03278	0.03951	-0.0304	-0.00071	0.011573	0.0171		-0.01149	-0.04655	-0.03596	-0.04294	0.030527	0.061991	0.003042		0.067343	-0.03896	-0.05725	-0.00975	-0.12448	-0.04031	-0.0785
						23.6	0.008555	-0.03921	-0.06682	-0.03097	-0.01836	0.042028	0.020495		-0.03737	-0.0415	0.070798	-0.07282	0.044986	0.014572	0.033948		0.026705	-0.06394	-0.04035	-0.05015	-0.00364	0.043981	-0.00125		0.064385	-0.04794	-0.05863	0.016788	-0.12619	-0.04188	-0.06935
						23.8	-0.00797	-0.03233	-0.08051	-0.13425	-0.01846	0.029234	-0.00171		0.004125	-0.02923	0.07702	-0.07115	0.001659	0.005831	0.036284		-0.00289	-0.05734	-0.04022	-0.0545	0.012753	0.025679	0.036032		-0.08527	-0.03976	-0.05619	0.006865	-0.13748	-0.04723	-0.0696
						24	0.003711	-0.02686	-0.07482	-0.13854	-0.02385	0.042568	0.002449		-0.02277	-0.03708	0.072811	0.015669	0.024065	0.010366	0.037235		0.043852	-0.06261	-0.03589	-0.05342	0.004084	0.012904	0.021138		0.032253	-0.03566	-0.04852	-0.01386	-0.1396	-0.0367	-0.07945
						24.2	0.008012	-0.02489	-0.08668	-0.14169	-0.00708	0.034206	0.002964		-0.06445	-0.03169	0.089838	-0.07015	0.008283	0.000498	0.017256		0.02549	-0.05763	-0.03825	-0.0686	0.010935	0.006532	0.027937		-0.06956	-0.03599	-0.05005	-1.2e-06	-0.14252	-0.06486	-0.08135
						24.4	-0.00117	-0.02826	-0.08953	-0.13916	-0.00749	0.0327	-0.00413		-0.05212	-0.03543	0.082428	-0.04678	0.092232	0.009726	0.031143		-0.0055	-0.01612	-0.03842	-0.07056	0.005524	0.021978	0.00972		0.009389	-0.04636	-0.06409	-0.01755	-0.13421	-0.03344	-0.08183
						24.6	0.014549	-0.03584	-0.08406	-0.11766	-0.00209	0.031041	-0.00112		-0.03323	-0.04034	0.084784	-0.01013	0.070479	-0.00193	0.007142		0.026333	0.02363	-0.04723	-0.06025	0.012056	0.026344	0.025535		-0.00618	-0.05069	-0.06473	-0.0005	-0.14076	-0.03877	-0.0803
						24.8	-0.00586	-0.03964	-0.08859	-0.09012	-0.00219	0.034253	-0.00884		-0.06886	-0.03894	0.093746	-0.0249	0.090204	0.008793	0.019443		-0.04995	0.00667	-0.06046	-0.05814	0.005172	0.052903	0.024832		-0.06485	-0.04181	-0.0689	0.014985	-0.14909	-0.04336	-0.07209
						25	0.013432	-0.02306	-0.08409	-0.01914	-0.16718	0.031944	-0.00253		-0.02918	-0.02874	0.100187	0.000676	0.070887	-0.00261	-0.00166		0.013416	-0.00533	-0.06709	-0.04979	0.005812	0.045314	0.044307		0.002049	-0.03366	-0.05619	0.008632	-0.15172	-0.0274	-0.04643

## Sheet: Fig. 2d
	Two tailed unpaired t-test
Group	Pre-trained	Pre-trained	Unpaired	Unpaired
Genotype	+; MB630B	shits; MB630B	+; MB630B	shits; MB630B
Performance index (%)	18.2952	3.94265	3.68334	-4.54545
	29.2024	-10.8277	3.88406	3.60169
	24.7312	0.0712251	9.52381	-11.244
	14.0732	25.2076	2.63813	-2.41758
	6.36364	9.79021	5.44218	-2.16667
	26.0504	5.11696
Sample size (N=)	6	6	6	6

## Sheet: Fig. 2e
	Two tailed unpaired t-test
Group	Pre-trained	Unpaired	Pre-trained	Unpaired	Pre-trained	Unpaired
Genotype	shits; +	shits; +	+; G0239	+; G0239	shits; G0239	shits; G0239
Performance index (%)	29.9774	-12.605	21.2862	12.2093	10	13.145
	8.68056	-14.1667	25.0542	-1.40114	5.77957	3.53659
	19.4805	-3.57143	20.6818	0.202429	4.55285	-10.4286
	19.603	5.26316	20.2632	-1.93548	10.2654	1.84729
	23.8571	5.2321	20.5217	4.54545	8.69565	3.44828
	16.5312	2.27273	20.2419	0.735294	-2.04351	-4.54545
Sample size (N=)	6	6	6	6	6	6

## Sheet: Fig. 2f
	Two tailed unpaired t-test
Group	Pre-trained	Unpaired	Pre-trained	Unpaired	Pre-trained	Unpaired
Genotype	shits; +	shits; +	+; MB112C	+; MB112C	shits; MB112C	shits; MB112C
Performance index (%)	26.1	-7.3	27.1	-7	19.1	4.5
	35.6	18.6	37.2	-16.1	1.3	11.3
	38.1	6.8	38.1	10.8	7.4	17
	36.8	8.6	35.3	5.3	14.4	17.2
	30.7	-13.2	26.9	4.1	11.6	16.3
Sample size (N=)	5	5	5	5	5	5

[truncated: 62 more sheets: Fig. 2g, Fig. 3a, Fig. 3b, Fig. 3c, Fig. 3d, Fig. 3e, Fig. 3f, Fig. 3g, Fig. 4a, Fig. 4b, Fig. 4c, Fig. 4d, Fig. 4e, Fig. 4f, Fig. 5a, Fig. 5b, Fig. 5c, Fig. 5d, Fig. 5e, Fig. 5f …]
